# Supplementary material for: Identification of critical paralog groups with indispensable roles in the regulation of signaling flow
Source: Sci Rep. 2016 Dec 6;6:38588. doi: 10.1038/srep38588 (PMC5138592; doi:10.1038/srep38588)
Supplement: Supplementary Table 1 [file srep38588-s1.xls]

## Sheet: Suppl table 1
Dezso Modos, David Fazekas, Johanne Brooks, Eszter Ari, Tibor Vellai, Peter Csermely, Tamas Korcsmaros, Katalin Lenti: Identification of critical paralog groups with indispensable roles in the regulation of signaling flow
Supplementary table 1: Combining similar tissues to main organ systems
Used Tissue Type	Does the tissue has specific graph?	Grouped tissue from Ensembl release 75 Anatomical localization
CNS	Yes	cerebellum cortex	brain	cerebral cortex	subthalamic nucleus	frontal lobe	corpus striatum	globus pallidus	corpus callosum	cerebrum	pons	substantia nigra	cerebellum	amygdala	parietal lobe	tempOral and pharyngeal lobe	hippocampus	medulla oblongata	hypothalamus	spinal cord	pineal gland	pineal body
Cardiovascular	Yes	artery	vein	aorta	arterial adventitia	heart	myocardium	atrium
Respiratory	Yes	nasopharynx	bronchus	larynx	alveolus	trachea	lung	nose
Liver and gall bladder	Yes	gall bladder	liver	bile duct
Endocrine	Yes	thyroid	islets of Langerhans	adrenal gland	adrenal medulla	adrenal cortex	pituitary gland	parathyroid
Breast	Yes	breast	mammary gland
Musculoskeletal	Yes	synovium	muscle	skeletal muscle	bone	cartilage
Urinary	Yes	kidney	ureter	bladder	urinary
Lymphatic and haematologic	Yes	bone marrow	blood	lymph	lymph node	thymus	spleen	lymphoreticular	tonsil
Female genitalia	Yes	ovary	uterus	myometrium	endometrium	cervix
Alimentary Tract	Yes	rectum	colorectal		small intestine	duodenum	ileum	colon	stomach	pancreas	oesophagus	intestine
Eye	Yes	visual apparatus	cornea	lacrimal gland	lens	retina	macula lutea	iris	optic nerve	fovea centralis	ciliary body	trabecular meshwork
Male genitalia	Yes	testis	epididymis	prostate	penis	seminal vesicle	foreskin
Skin	Yes	skin	epidermis
Developmental	Yes	placenta	developmental	amnion	choroid	amniotic fluid	trophoblast	umbilical cord
Oral and pharyngeal and pharyngeal	No	gum	parotid gland	salivary gland	Oral and pharyngeal cavity	submandibular gland	pharynx	tongue	hypopharynx
Ear	No	cochlea	vestibule	internal ear	middle ear
Periferial nervous system	No	nervous	peripheral nerve	spinal ganglion	sympathetic chain	ganglion
Not classified		smooth muscle	greater omentum	unclassifiable (Anatomical System)	meninges	head and neck	Anatomical System (egenetics)	motor	peritoneum	germinal center	whole body	pia mater	dura mater	mesenchyma
