# Supplementary material for: Identification of critical paralog groups with indispensable roles in the regulation of signaling flow
Source: Sci Rep. 2016 Dec 6;6:38588. doi: 10.1038/srep38588 (PMC5138592; doi:10.1038/srep38588)
Supplement: Supplementary Table 2 [file srep38588-s2.xls]

## Sheet: Suppl table 2
Dezso Modos, David Fazekas, Johanne Brooks, Eszter Ari, Tibor Vellai, Peter Csermely, Tamas Korcsmaros, Katalin Lenti: Identification of critical paralog groups with indispensable roles in the regulation of signaling flow
Supplementary table 2: List of critical paralogs
UniProt	Name	Ortholog Group	SignaLink Pathways	Number of paths	Cross-talks	TFs UniprotID	miRNAs	Tissues	Gene Ontology Biological Process	OMIM Disease IDs	Degree	Betweenness	Closeness	Bowtieness	Cancer causing mutation	Is drug target?
P16220	CREB1	1	TGF,RTK,WNT/Wingless	357	RTK_WNT/Wingless,NHR_RTK,NHR_TGF,TGF_RTK,WNT/Wingless_RTK,WNT/Wingless_TGF,NHR_WNT/Wingless,RTK_TGF,TGF_WNT/Wingless	A0A0B4J1T2,B4DW78,P14921,B7ZLG1,F1D8N5,P10275,P23769,A8K725,Q9BZS1	hsa-miR-1185-1-3p,hsa-miR-3145-5p,hsa-miR-5095,hsa-miR-1273g-3p,hsa-miR-619-5p,hsa-miR-1914-3p,hsa-miR-373-3p,hsa-miR-526b-3p,hsa-miR-4760-5p,hsa-miR-302a-3p,hsa-miR-182-5p,hsa-miR-520b,hsa-miR-520e,hsa-miR-300,hsa-miR-520h,hsa-miR-6506-5p,hsa-miR-423-5p,	Alimentary,Urinary,Respiratory,Eye,CNS,Developmental,Endocrine,Liver and gall bladder,Musculoskeletal,Lymphatic and haematologic,Other,Female genitalia,Breast,Skin,Cardiovascular,Oral,Male gentialia	GO:0060430,GO:0034138,GO:0007595,GO:0034134,GO:0034146,GO:0007268,GO:0007613,GO:0050821,GO:0038123,GO:0007165,GO:0038124,GO:0007411,GO:0021983,GO:0008543,GO:0010944,GO:0071294,GO:0042981,GO:0045600,GO:0060509,GO:0002224,GO:0045944,GO:0006468,GO:0033762	612160	7	5804.6	0.06764	0.0165304	YES	NO
P18846	ATF1	1	RTK	39	TGF_RTK	A8K725,B4DW78,P14921,P23769	hsa-miR-215-5p,hsa-miR-192-5p,hsa-miR-182-5p,hsa-miR-23a-5p	Alimentary,Developmental,Skin,Respiratory,CNS,Endocrine,Liver and gall bladder,Musculoskeletal,Lymphatic and haematologic,Other,Female genitalia,Breast,Periferial nervous system,Cardiovascular,Male gentialia	GO:0032025,GO:0002755,GO:0002756,GO:0034138,GO:0038123,GO:0034134,GO:0045087,GO:0034142,GO:0002224,GO:0034146,GO:0051403,GO:0045944,GO:0010976,GO:0045740,GO:0035666,GO:0048011,GO:0034166,GO:0034162,GO:0043623,GO:0038124,GO:0014070		3	0	0.0646072	0.0101792	YES	NO
Q03060	CREM	1				P67809,B4DW78,P14921,B7ZLG1,P23769,A8K725,Q9BZS1	hsa-miR-4312,hsa-miR-1288-3p,hsa-miR-3169,hsa-miR-8083,hsa-miR-1976,hsa-miR-562,hsa-miR-6727-3p,hsa-miR-4722-3p,hsa-let-7c-5p,hsa-miR-4759,hsa-miR-30a-5p,hsa-miR-30b-5p,hsa-miR-3653-5p,hsa-miR-30e-5p,hsa-miR-30c-5p,hsa-miR-30d-5p,hsa-miR-6747-3p,hsa-miR-3	Alimentary,Urinary,Respiratory,Eye,CNS,Developmental,Endocrine,Liver and gall bladder,Musculoskeletal,Lymphatic and haematologic,Other,Female genitalia,Breast,Skin,Cardiovascular,Male gentialia	GO:0032922,GO:0006351,GO:0007283,GO:0030154,GO:0006631,GO:0048384,GO:0006355,GO:0042752,GO:0051591,GO:0045892,GO:0006687,GO:0045944,GO:0006006,GO:0007275,GO:0007165						NO	NO
Q10587	TEF KIAA1655	2				P23769	hsa-miR-125b-5p,hsa-miR-8067,hsa-miR-125a-5p,hsa-miR-4282,hsa-miR-25-3p,hsa-miR-4325,hsa-miR-499a-3p,hsa-miR-520c-5p,hsa-miR-4262,hsa-miR-374b-3p,hsa-miR-519b-5p,hsa-miR-1260a,hsa-miR-1260b,hsa-miR-367-3p,hsa-miR-92a-3p,hsa-miR-518d-5p,hsa-miR-4667-3p,hsa	Alimentary,Urinary,Skin,Respiratory,Eye,CNS,Developmental,Endocrine,Liver and gall bladder,Musculoskeletal,Lymphatic and haematologic,Other,Female genitalia,Breast,Periferial nervous system,Ear,Oral,Male gentialia	GO:0048511,GO:0006357,GO:0045944,GO:0006351						NO	NO
Q16534	HLF	2				B4DW78,P14921,P15976,B7ZLG1,P23769,A8K725,Q9BZS1	hsa-miR-569,hsa-miR-2053,hsa-miR-664a-3p,hsa-miR-362-3p,hsa-miR-5197-5p,hsa-miR-5692a,hsa-miR-3941,hsa-miR-4789-3p,hsa-miR-29a-5p,hsa-miR-329-3p,hsa-miR-374c-3p,hsa-miR-377-3p,hsa-miR-3926,hsa-miR-600,hsa-miR-603,hsa-miR-4643,hsa-miR-4320,hsa-miR-5004-3p,	Urinary,Respiratory,Eye,CNS,Developmental,Endocrine,Liver and gall bladder,Musculoskeletal,Lymphatic and haematologic,Other,Breast,Cardiovascular,Male gentialia	GO:0035914,GO:0048511,GO:0007275,GO:0006366						YES	NO
Q10586	DBP	2	JAK/STAT	39	RTK_JAK/STAT	P67809,B4DW78,P14921,F1D8P9,O75469,P23769,A8K725		Alimentary,Urinary,Respiratory,Eye,CNS,Developmental,Endocrine,Musculoskeletal,Lymphatic and haematologic,Other,Female genitalia,Breast,Skin,Cardiovascular,Male gentialia	GO:0001889,GO:0045944,GO:0007623,GO:0006366,GO:0006357		4	0	0.0651767	0.0101792	NO	NO
P24941	CDK2 CDKN2	3				Q16254	hsa-miR-6800-5p,hsa-miR-6804-5p,hsa-miR-376a-3p,hsa-miR-302a-3p,hsa-miR-4498,hsa-miR-524-5p,hsa-miR-302d-3p,hsa-miR-3916,hsa-miR-6847-5p,hsa-miR-6754-5p,hsa-miR-10b-5p,hsa-miR-765,hsa-miR-450b-3p,hsa-miR-7154-3p,hsa-miR-4784,hsa-miR-4492,hsa-miR-155-5p,hs	Alimentary,Developmental,Skin,Respiratory,Eye,CNS,Endocrine,Liver and gall bladder,Musculoskeletal,Lymphatic and haematologic,Other,Female genitalia,Periferial nervous system,Cardiovascular,Oral,Male gentialia	GO:0018105,GO:0000086,GO:0007596,GO:0000082,GO:0032869,GO:0051439,GO:0002088,GO:0007067,GO:0051301,GO:0000278,GO:0007126,GO:0031571,GO:0006281,GO:0009636,GO:0006260,GO:0016572,GO:0046686,GO:0008284,GO:0051298,GO:0031100,GO:0006813,GO:0032355,GO:0031145,GO						NO	NO
Q00526	CDK3 CDKN3	3				Q9H224,P04198,P23769	hsa-miR-512-5p		GO:0051726,GO:0008283,GO:0000082,GO:0007067,GO:0045023,GO:0051301						NO	NO
P68400	CSNK2A1 CK2A1	3	WNT/Wingless	0	RTK_WNT/Wingless	A8K725,B4DW78,P14921	hsa-miR-2467-5p,hsa-miR-125b-5p,hsa-miR-103a-2-5p,hsa-miR-1185-5p,hsa-miR-125a-5p,hsa-miR-548ba,hsa-miR-4685-3p,hsa-miR-6765-5p,hsa-miR-22-3p,hsa-miR-646,hsa-miR-760,hsa-miR-3188,hsa-miR-615-3p,hsa-miR-2110,hsa-miR-6845-3p,hsa-miR-6873-3p,hsa-miR-4768-5p,	Alimentary,Urinary,Respiratory,Eye,CNS,Developmental,Endocrine,Liver and gall bladder,Musculoskeletal,Lymphatic and haematologic,Other,Female genitalia,Breast,Skin,Cardiovascular,Oral,Male gentialia	GO:0008284,GO:0071174,GO:0006351,GO:0000278,GO:0045732,GO:0030307,GO:0006355,GO:0006468,GO:0043154,GO:0030177,GO:0016055,GO:0048511,GO:0007411,GO:0061077,GO:0007165		2	0	0.0640308	0	NO	NO
Q8NEV1	CSNK2A3 CSNK2A1P	3				A8K725,B4DW78,P14921			GO:0008284,GO:0030307,GO:0006468,GO:0045732						NO	NO
P53778	MAPK12 ERK6 SAPK3	3	RTK	0				Alimentary,Urinary,Respiratory,Eye,CNS,Developmental,Liver and gall bladder,Musculoskeletal,Lymphatic and haematologic,Other,Female genitalia,Skin,Oral	GO:0006996,GO:0007517,GO:0018105,GO:0010952,GO:0006355,GO:0000165,GO:0007050,GO:0006975,GO:0051149,GO:0007165,GO:0045445,GO:0048010,GO:0007265,GO:0042692,GO:0048011,GO:0007005,GO:0006351		2	0	0.0632561	0	NO	NO
O15264	MAPK13 PRKM13 SAPK4	3	RTK	0		B4DW78,P14921,P15976,B7ZLG1,P23769,A8K725,Q9BZS1	hsa-miR-4731-5p,hsa-miR-18a-5p,hsa-miR-8082,hsa-miR-150-5p,hsa-miR-18b-5p,hsa-miR-4773,hsa-miR-5685,hsa-miR-3691-5p,hsa-miR-5187-5p,hsa-miR-6887-5p,hsa-miR-6795-5p,hsa-miR-4434,hsa-miR-4534,hsa-miR-4516,hsa-miR-4531,hsa-miR-5703,hsa-miR-5010-5p,hsa-miR-47	Alimentary,Urinary,Respiratory,Eye,CNS,Developmental,Endocrine,Musculoskeletal,Other,Female genitalia,Breast,Skin,Male gentialia	GO:0050729,GO:0000165,GO:0006355,GO:0006950,GO:0018105,GO:0006970,GO:0032755,GO:0048011,GO:0048010,GO:0035556,GO:0007265,GO:0007049,GO:0006351		3	0	0.06363	0	NO	NO
Q16539	MAPK14 CSBP CSBP1 CSBP2 CSPB1 MXI2 SAPK2A	3	TGF,RTK,JAK/STAT	120	WNT/Wingless_TGF,NHR_RTK,NHR_JAK/STAT,NHR_TGF,TGF_RTK,RTK_JAK/STAT,Notch_JAK/STAT,TGF_JAK/STAT,WNT/Wingless_RTK,Notch_TGF,Hedgehog_JAK/STAT,Hedgehog_TGF,WNT/Wingless_JAK/STAT,RTK_TGF,JAK/STAT_TGF,Hedgehog_RTK,Notch_RTK,JAK/STAT_RTK	Q9UBT1,A0A0B4J1T2,B4DW78,P55317,G4XH65,P14921,B7ZLG1,F1D8N5,P03372,P10275,A8KAF4,P23769,A8K725,P23771,Q9BZS1	hsa-miR-1267,hsa-miR-125b-5p,hsa-miR-4423-5p,hsa-miR-367-5p,hsa-miR-548e-5p,hsa-miR-215-3p,hsa-miR-17-5p,hsa-miR-7113-3p,hsa-miR-4762-5p,hsa-miR-6760-3p,hsa-miR-4775,hsa-miR-4287,hsa-miR-141-3p,hsa-miR-6820-3p,hsa-miR-4715-3p,hsa-miR-6836-3p,hsa-miR-214-3	Alimentary,Urinary,Respiratory,Eye,CNS,Developmental,Endocrine,Liver and gall bladder,Musculoskeletal,Cardiovascular,Lymphatic and haematologic,Other,Female genitalia,Breast,Skin,Ear,Male gentialia	GO:0000187,GO:0048010,GO:0018105,GO:0071222,GO:0031281,GO:0035666,GO:0034134,GO:0007596,GO:0038066,GO:0006928,GO:0010831,GO:0060045,GO:0001502,GO:0010628,GO:0007165,GO:0007166,GO:0046326,GO:0070935,GO:0032495,GO:0035556,GO:0001525,GO:0046777,GO:0007005		27	8962.5	0.0695751	0.0477641	NO	NO
Q15759	MAPK11 PRKM11 SAPK2 SAPK2B	3	RTK	0	TGF_RTK,WNT/Wingless_RTK		hsa-let-7a-5p,hsa-miR-122-5p,hsa-miR-124-3p	Alimentary,Developmental,Respiratory,CNS,Endocrine,Liver and gall bladder,Other,Female genitalia,Breast,Male gentialia	GO:0000187,GO:0034138,GO:0034134,GO:0060044,GO:0038123,GO:0010628,GO:0007165,GO:0038124,GO:0051149,GO:0035556,GO:0007005,GO:0010467,GO:0002224,GO:0098586,GO:2001184,GO:0045087,GO:0034162,GO:0035666,GO:0006950,GO:0051403,GO:0034166,GO:0034142,GO:0048011		5	786.451	0.0654155	0.000348008	NO	YES
P53779	MAPK10 JNK3 JNK3A PRKM10 SAPK1B	4	RTK	0		Q9UBT1,A0A0B4J1T2,P55317,G4XH65,Q9GZV8,F1D8N5,P03372,P10275,A8KAF4,P23771	hsa-miR-3617-5p,hsa-miR-4664-5p,hsa-miR-6747-5p,hsa-miR-4260,hsa-miR-3650,hsa-miR-3152-3p,hsa-miR-4651,hsa-miR-4455,hsa-miR-6867-5p,hsa-miR-6737-5p,hsa-miR-608,hsa-miR-342-5p,hsa-miR-641,hsa-miR-574-5p,hsa-miR-6855-5p,hsa-miR-6812-5p,hsa-miR-221-3p,hsa-mi	Alimentary,Urinary,Respiratory,Eye,CNS,Developmental,Endocrine,Skin,Musculoskeletal,Other,Female genitalia,Periferial nervous system,Male gentialia,Cardiovascular	GO:0000187,GO:0034138,GO:0034134,GO:0038123,GO:0009416,GO:0007165,GO:0038124,GO:0007254,GO:0048511,GO:0002224,GO:0006468,GO:0045087,GO:0034162,GO:0035666,GO:0042752,GO:0051090,GO:0034166,GO:0034142,GO:0002755,GO:0002756,GO:0038095,GO:0034146,GO:0051403		4	0	0.0632179	0	NO	NO
P45983	MAPK8 JNK1 PRKM8 SAPK1 SAPK1C	4	RTK,JAK/STAT	5	RTK_JAK/STAT,WNT/Wingless_JAK/STAT,WNT/Wingless_RTK,JAK/STAT_RTK	A0A0B4J1T2,B7ZLG1,F1D8N5,P10275,P23769,Q9BZS1	hsa-miR-203a-3p,hsa-miR-497-3p,hsa-miR-548aj-5p,hsa-miR-3613-3p,hsa-miR-450b-5p,hsa-miR-557,hsa-miR-125a-5p,hsa-miR-8060,hsa-miR-4795-3p,hsa-miR-7154-5p,hsa-miR-4280,hsa-miR-4775,hsa-miR-30d-5p,hsa-miR-30c-5p,hsa-miR-33a-5p,hsa-miR-4325,hsa-miR-214-3p,hsa	Alimentary,Urinary,Respiratory,CNS,Other,Female genitalia,Breast,Male gentialia	GO:0018107,GO:0018105,GO:0071222,GO:0031281,GO:0035666,GO:0034138,GO:0034134,GO:0071260,GO:0097190,GO:0097193,GO:0038123,GO:0001503,GO:0001764,GO:0038124,GO:0032880,GO:0032091,GO:0007254,GO:0090045,GO:1900740,GO:2000017,GO:0051247,GO:0007258,GO:0043065		21	1157.7	0.0679287	0.0327997	NO	NO
P45984	MAPK9 JNK2 PRKM9 SAPK1A	4	RTK	0	TGF_RTK,WNT/Wingless_RTK	P67809,Q16254,P23769,Q92754	hsa-miR-20b-5p,hsa-miR-3622a-3p,hsa-miR-1178-3p,hsa-miR-7-5p,hsa-miR-4635,hsa-miR-203a-3p,hsa-miR-106b-5p,hsa-miR-199a-3p,hsa-miR-192-5p,hsa-miR-20a-5p,hsa-miR-106a-5p,hsa-miR-215-5p,hsa-miR-3622b-3p,hsa-miR-141-3p,hsa-miR-17-5p,hsa-miR-92a-3p,hsa-miR-93-	Alimentary,Urinary,Respiratory,Eye,CNS,Developmental,Endocrine,Musculoskeletal,Lymphatic and haematologic,Other,Female genitalia,Breast,Skin,Cardiovascular,Male gentialia	GO:2001235,GO:0071222,GO:0034138,GO:0035666,GO:0034134,GO:0034644,GO:0038123,GO:0045429,GO:0010628,GO:0038124,GO:0031175,GO:0046328,GO:0014075,GO:0051770,GO:0007417,GO:0007254,GO:0071356,GO:0009636,GO:0009612,GO:0048511,GO:0010744,GO:0031394,GO:0032722,GO		5	6153.2	0.06594	0.0182704	NO	NO
P37023	ACVRL1 ACVRLK1 ALK1	5	TGF		RTK_TGF	P67809,A0A0B4J1T2,P15976,B7ZLG1,F1D8N5,P10275,P23769,Q9BZS1	hsa-miR-6756-3p,hsa-miR-6773-5p,hsa-miR-7110-3p,hsa-miR-5088-3p,hsa-miR-6817-3p,hsa-miR-4684-5p,hsa-miR-3127-3p,hsa-miR-6873-3p,hsa-miR-296-5p,hsa-miR-4768-5p,hsa-miR-6833-3p,hsa-miR-942-5p,hsa-miR-6724-5p		GO:0032924,GO:0030308,GO:0008285,GO:0007165,GO:0030509,GO:0007162,GO:0008217,GO:0045766,GO:0035313,GO:0001525,GO:0051895,GO:0032332,GO:0001701,GO:0001974,GO:0001946,GO:0045603,GO:0045602,GO:0060836,GO:0010862,GO:0007179,GO:0002043,GO:0030336,GO:0006468	600376	6	1396.26	0.0673351	0.00191404	NO	NO
Q04771	ACVR1 ACVRLK2	5	TGF	34	RTK_TGF	A0A0B4J1T2,B4DW78,P14921,B7ZLG1,F1D8N5,Q16254,P15976,P10275,P23769,A8K725,P23771,Q9BZS1	hsa-miR-197-3p,hsa-miR-4650-5p,hsa-miR-1972,hsa-miR-130b-3p,hsa-miR-5197-3p,hsa-miR-130a-3p,hsa-miR-148a-3p,hsa-miR-6080,hsa-miR-1207-3p,hsa-miR-365a-3p,hsa-miR-26a-5p,hsa-miR-454-3p,hsa-miR-4295,hsa-miR-384,hsa-miR-4671-3p,hsa-miR-95-5p,hsa-miR-148b-3p,h	Alimentary,Urinary,Skin,Respiratory,Eye,CNS,Developmental,Endocrine,Liver and gall bladder,Musculoskeletal,Cardiovascular,Lymphatic and haematologic,Other,Female genitalia,Breast,Periferial nervous system,Ear,Oral,Male gentialia	GO:0018107,GO:2001237,GO:0003289,GO:0032926,GO:2000017,GO:0000082,GO:0006468,GO:0030509,GO:0051145,GO:0030501,GO:0032924,GO:0010862,GO:0001702,GO:0001701,GO:0001707,GO:0009968,GO:0007368,GO:0001569,GO:0060923,GO:0045669,GO:0061445,GO:0060037,GO:0007281	135100	8	1448.26	0.0661785	0.043936	YES	NO
P07947	YES1 YES	6				P67809,B4DW78,P14921,P15976,B7ZLG1,P23769,A8K725,Q9BZS1	hsa-miR-548aq-3p,hsa-miR-4776-3p,hsa-miR-2467-3p,hsa-miR-548x-3p,hsa-miR-125a-5p,hsa-miR-548d-3p,hsa-miR-548ah-3p,hsa-miR-4284,hsa-miR-548aj-3p,hsa-miR-4778-3p,hsa-miR-548h-3p,hsa-miR-6806-5p,hsa-miR-5189-3p,hsa-miR-4478,hsa-miR-129-5p,hsa-miR-4263,hsa-mi	Alimentary,Urinary,Respiratory,Eye,CNS,Developmental,Endocrine,Liver and gall bladder,Musculoskeletal,Cardiovascular,Lymphatic and haematologic,Other,Female genitalia,Breast,Skin,Ear,Oral,Male gentialia	GO:0038096,GO:0042127,GO:0007596,GO:0071375,GO:0038083,GO:0071560,GO:0050731,GO:0045087,GO:0030154,GO:0036120,GO:0006464,GO:0015758,GO:0071300,GO:0050900,GO:0045944,GO:0007169,GO:0007411,GO:0048013,GO:0043114,GO:0031295						NO	YES
P12931	SRC SRC1	6	RTK	102	NHR_RTK,TGF_RTK	P23769	hsa-miR-23b-3p,hsa-miR-203a-3p,hsa-miR-33b-5p,hsa-miR-34a-5p,hsa-miR-205-5p,hsa-miR-33a-5p,hsa-miR-31-5p	Alimentary,Urinary,Skin,Respiratory,Eye,CNS,Developmental,Endocrine,Liver and gall bladder,Musculoskeletal,Lymphatic and haematologic,Other,Female genitalia,Periferial nervous system,Cardiovascular,Male gentialia	GO:0050847,GO:0060491,GO:2001237,GO:0007179,GO:0034446,GO:0090263,GO:0030154,GO:0018108,GO:0061024,GO:0050900,GO:0033146,GO:0007165,GO:0060065,GO:0007411,GO:0035556,GO:0031295,GO:0008543,GO:0046777,GO:0007049,GO:0071803,GO:0071801,GO:2000394,GO:0071375		9	14509.7	0.0666788	0.257352	NO	YES
Q9UIK5	TMEFF2 HPP1 TENB2 TPEF UNQ178/PRO204	7				P67809,A0A0B4J1T2,P15976,F1D8N5,P10275,P23769	hsa-miR-6720-5p,hsa-miR-494-3p,hsa-miR-211-5p,hsa-miR-6512-3p,hsa-miR-124-3p,hsa-miR-4446-5p,hsa-miR-5006-3p,hsa-miR-7641,hsa-miR-204-5p,hsa-miR-6780b-3p,hsa-miR-623,hsa-miR-7106-3p,hsa-miR-4755-5p,hsa-miR-335-5p,hsa-miR-6849-3p,hsa-miR-4691-3p,hsa-miR-42	Alimentary,Developmental,Respiratory,Eye,CNS,Endocrine,Skin,Musculoskeletal,Other,Female genitalia,Breast,Periferial nervous system,Male gentialia,Cardiovascular							NO	NO
P35070	BTC	7	RTK		JAK/STAT_RTK	A0A0B4J1T2,P15976,P04198,Q9GZV8,F1D8N5,P10275,Q9H224,P23769,Q92754	hsa-miR-585-5p,hsa-miR-4717-3p,hsa-miR-200b-3p,hsa-miR-599,hsa-miR-124-3p,hsa-miR-192-5p,hsa-miR-1273e,hsa-miR-1-3p,hsa-miR-215-5p,hsa-miR-5589-3p,hsa-miR-200c-3p,hsa-miR-3161,hsa-miR-5682		GO:0008284,GO:0045840,GO:0038095,GO:0048015,GO:0045087,GO:0045597,GO:0043066,GO:0007173,GO:0048146,GO:0048011,GO:0035810,GO:0008543		2	0	0.0644139	0.00852619	NO	NO
Q6UW88	EPGN UNQ3072/PRO9904	7					hsa-miR-3675-3p,hsa-miR-139-5p,hsa-miR-1266-3p,hsa-miR-4684-5p,hsa-miR-7641,hsa-miR-4775,hsa-miR-30a-3p,hsa-miR-5683,hsa-miR-4768-3p,hsa-miR-3612,hsa-miR-4742-3p,hsa-miR-7159-3p,hsa-miR-4433a-3p,hsa-miR-4459,hsa-miR-4659a-3p,hsa-miR-486-5p,hsa-miR-30e-3p,		GO:0000187,GO:0008284,GO:0050679,GO:0045840,GO:0000165,GO:0043406,GO:0007173,GO:0045741,GO:0001525						NO	NO
Q8WWG1	NRG4	7	RTK		JAK/STAT_RTK		hsa-miR-8085,hsa-miR-5194,hsa-miR-215-5p,hsa-miR-4756-5p,hsa-miR-6788-5p,hsa-miR-6133,hsa-miR-6130,hsa-miR-185-5p,hsa-miR-4306,hsa-miR-6129,hsa-miR-30c-1-3p,hsa-miR-4739,hsa-miR-6738-5p,hsa-miR-6873-5p,hsa-miR-4510,hsa-miR-30c-2-3p,hsa-miR-4419a,hsa-miR-6		GO:0038095,GO:0048015,GO:0045087,GO:0048513,GO:0007173,GO:0048011,GO:0035556,GO:0008543		1	0	0.0610865	8.70019e-05	NO	NO
P01135	TGFA	7	RTK	64	JAK/STAT_RTK	Q9UBT1,B4DW78,A0A0C4DFW9,G4XH65,P14921,P03372,A0A024R4C3,Q9GZV8,A8KAF4,A8K725,O15350,P23771,P08047	hsa-miR-7155-3p,hsa-miR-1976,hsa-miR-152-3p,hsa-miR-203b-3p,hsa-miR-4749-5p,hsa-miR-30a-5p,hsa-miR-3653-5p,hsa-miR-7110-3p,hsa-miR-4727-5p,hsa-miR-30c-5p,hsa-miR-6818-5p,hsa-miR-4495,hsa-miR-4734,hsa-miR-5001-3p,hsa-miR-6757-5p,hsa-miR-6873-3p,hsa-miR-313	Alimentary,Urinary,Respiratory,Eye,CNS,Developmental,Endocrine,Musculoskeletal,Lymphatic and haematologic,Other,Breast,Skin,Male gentialia	GO:0000187,GO:0045840,GO:0050679,GO:0072574,GO:0008283,GO:0042493,GO:0042060,GO:0043066,GO:0007173,GO:0045741,GO:0060749,GO:0001525		1	0	0.0643686	0.00852619	NO	NO
Q8IYR6	TMEFF1 C9orf2	7				P10275,F1D8N5,A0A0B4J1T2	hsa-miR-302b-5p,hsa-miR-548c-3p,hsa-miR-302d-5p,hsa-miR-192-5p,hsa-miR-215-5p,hsa-miR-1250-3p,hsa-miR-5688,hsa-miR-495-3p	Alimentary,Urinary,Respiratory,Eye,CNS,Developmental,Endocrine,Liver and gall bladder,Other,Female genitalia,Breast,Skin,Cardiovascular,Male gentialia	GO:0007275						NO	NO
Q8N7U7	TPRX1	8				A0A024R4C3,O15350,A0A0C4DFW9		Eye							NO	NO
O43763	TLX2 HOX11L1 NCX	8				A0A0B4J1T2,B4DW78,P14921,Q9GZV8,F1D8N5,P10275,A8K725		Developmental,Respiratory,Eye,CNS,Other,Male gentialia	GO:0050774,GO:0048484,GO:0006351,GO:0001707,GO:0006355						NO	NO
Q9UD57	NKX1-2 C10orf121 NKX1.1	8							GO:0006355,GO:0007275						NO	NO
Q15270	NKX1-1 HPX153	8							GO:0010906,GO:0050877,GO:0006629,GO:0043467,GO:0006355						NO	NO
A6NHT5	HMX3 NKX-5.1 NKX5-1	8				B4DW78,P14921,P15976,B7ZLG1,P23769,A8K725,Q9BZS1	hsa-miR-3187-5p,hsa-miR-889-3p,hsa-miR-548d-3p,hsa-miR-508-5p,hsa-miR-6720-5p,hsa-miR-1273g-3p,hsa-miR-1285-3p,hsa-miR-5189-5p,hsa-miR-548h-3p,hsa-miR-6809-3p,hsa-miR-6849-3p,hsa-miR-6512-3p,hsa-miR-548ap-3p,hsa-miR-661,hsa-miR-4768-5p,hsa-miR-548t-3p,hsa		GO:0042472,GO:0007420,GO:0050885,GO:0007566,GO:0030154,GO:0006355,GO:0006351,GO:0060135						NO	NO
A2RU54	HMX2	8				P67809,B7ZLG1,Q16254,Q9BZS1	hsa-miR-640,hsa-miR-598-5p,hsa-miR-6512-3p,hsa-miR-4664-5p,hsa-miR-6720-5p,hsa-miR-6849-3p,hsa-miR-4691-3p,hsa-miR-342-5p,hsa-miR-449b-3p,hsa-miR-5586-5p	Respiratory,Eye,CNS	GO:0008284,GO:0042472,GO:0007420,GO:0030154,GO:0006355,GO:0006351,GO:0048026						NO	NO
Q9NP08	HMX1 H6	8					hsa-miR-3195,hsa-miR-211-5p,hsa-miR-7847-3p,hsa-miR-766-5p,hsa-miR-6894-5p,hsa-miR-6880-5p,hsa-miR-204-5p,hsa-miR-765,hsa-miR-6745,hsa-miR-3141,hsa-miR-6777-5p,hsa-miR-363-5p,hsa-miR-1343-5p,hsa-miR-6889-5p,hsa-miR-939-5p,hsa-miR-6827-5p,hsa-miR-3656,hsa-		GO:0045892,GO:0007275,GO:0006351	612109					NO	NO
Q9NYJ7	DLL3	8	Notch	64	WNT/Wingless_Notch	P67809		Alimentary,Developmental,Respiratory,Eye,CNS,Endocrine,Other,Female genitalia,Skin,Male gentialia,Cardiovascular	GO:0007219,GO:0048339,GO:0050768,GO:0001501,GO:0007386,GO:0001756	277300	5	235.578	0.0645218	0.00852619	NO	NO
P31314	TLX1 HOX11 TCL3	8				P67809	hsa-miR-4653-5p,hsa-miR-8089,hsa-miR-5193,hsa-miR-3144-5p,hsa-miR-4287,hsa-miR-4685-3p,hsa-miR-3928-5p,hsa-miR-6809-3p,hsa-miR-3191-5p,hsa-miR-340-5p,hsa-miR-6810-5p,hsa-miR-4268,hsa-miR-26b-5p,hsa-miR-4700-5p,hsa-miR-6806-3p,hsa-miR-623,hsa-miR-4680-3p,h		GO:0008284,GO:0045165,GO:0030182,GO:0048536,GO:0048645,GO:0007417						YES	NO
P59797	SELV	8				P23769		Other	GO:0045454						NO	NO
O43711	TLX3 HOX11L2	8				Q9GZV8	hsa-miR-1323,hsa-miR-4263,hsa-miR-576-5p,hsa-miR-548o-3p,hsa-miR-4799-5p,hsa-miR-5582-3p,hsa-miR-186-5p,hsa-miR-335-5p,hsa-miR-3133,hsa-miR-4509,hsa-miR-26b-5p,hsa-miR-4744	Lymphatic and haematologic,Musculoskeletal,CNS	GO:0048665,GO:0007585,GO:0045665,GO:0006355,GO:0001764,GO:0002087,GO:0007417						YES	NO
Q63HQ2	EGFLAM AGRINL AGRNL	9				A0A0B4J1T2,B4DW78,P14921,F1D8N5,P10275,A8K725	hsa-miR-7110-3p,hsa-miR-6778-5p,hsa-miR-6817-3p,hsa-miR-130b-5p,hsa-miR-1233-5p,hsa-miR-4769-5p,hsa-miR-4654,hsa-miR-4648,hsa-miR-6873-3p,hsa-miR-335-5p,hsa-miR-4768-5p,hsa-miR-6833-3p,hsa-miR-4320,hsa-miR-6809-3p,hsa-miR-4753-3p,hsa-miR-5089-5p	Alimentary,Developmental,Skin,Respiratory,Eye,CNS,Endocrine,Liver and gall bladder,Musculoskeletal,Lymphatic and haematologic,Other,Female genitalia,Periferial nervous system,Cardiovascular,Male gentialia	GO:0019800,GO:0010811,GO:0030198						NO	NO
P78357	CNTNAP1 CASPR NRXN4	9				B4DW78,P14921,Q9GZV8,P15976,B7ZLG1,P23769,A8K725,Q9BZS1	hsa-miR-132-3p	Alimentary,Developmental,Respiratory,Eye,CNS,Endocrine,Liver and gall bladder,Musculoskeletal,Other,Female genitalia,Periferial nervous system,Cardiovascular,Oral,Male gentialia	GO:0019227,GO:0007010,GO:0050885,GO:0050884,GO:0030913,GO:0009967,GO:0048812,GO:0002175,GO:0007155,GO:0007411,GO:0007165	616286					NO	NO
Q9UHC6	CNTNAP2 CASPR2 KIAA0868	9				O15409,A0A0B4J1T2,P15976,P10275,Q8N6B6,F1D8N5,X5D2H2,Q9GZV8,P23769,B7ZLK5,Q8N6B5	hsa-miR-7-5p,hsa-miR-185-5p,hsa-miR-4306,hsa-miR-571,hsa-miR-6077,hsa-miR-4428,hsa-miR-8087,hsa-miR-4444,hsa-miR-6079,hsa-miR-218-5p,hsa-miR-7161-5p,hsa-miR-99b-5p,hsa-miR-548u,hsa-miR-4644	Alimentary,Urinary,Respiratory,Eye,CNS,Developmental,Lymphatic and haematologic,Other,Periferial nervous system,Male gentialia,Cardiovascular	GO:0030534,GO:0019226,GO:0071205,GO:0045163,GO:0035176,GO:0021756,GO:0071109,GO:0031175,GO:0007612,GO:0042297,GO:0008038,GO:0021761,GO:0007155,GO:0071625,GO:0021794,GO:0021987,GO:0007420						NO	NO
Q9BZ76	CNTNAP3 CASPR3 KIAA1714	9				B7ZLG1,Q9BZS1	hsa-miR-215-5p,hsa-miR-1226-3p,hsa-miR-192-5p,hsa-miR-335-5p	Developmental,Respiratory,Eye,CNS,Urinary,Liver and gall bladder,Musculoskeletal,Lymphatic and haematologic,Other,Skin,Ear,Cardiovascular	GO:0007155,GO:0008037						NO	NO
Q96NU0	CNTNAP3B CASPR3B	9						Alimentary,Urinary,Eye,CNS,Liver and gall bladder,Musculoskeletal,Lymphatic and haematologic,Other,Male gentialia	GO:0007155						NO	NO
Q9C0A0	CNTNAP4 CASPR4 KIAA1763	9				Q9GZV8,Q16254			GO:0007155,GO:0032225,GO:2000821,GO:0032228						NO	NO
Q8WYK1	CNTNAP5 CASPR5	9				P67809,Q9GZV8	hsa-miR-1285-5p,hsa-miR-210-3p,hsa-miR-4798-3p,hsa-miR-5011-5p,hsa-miR-4264,hsa-miR-374b-5p,hsa-miR-5692c,hsa-miR-5692b,hsa-miR-511-3p,hsa-miR-6867-5p,hsa-miR-223-5p,hsa-miR-574-5p,hsa-miR-190a-3p,hsa-miR-4789-5p,hsa-miR-466,hsa-miR-4789-3p,hsa-miR-369-3p		GO:0007155						NO	NO
Q8NFT8	DNER BET UNQ262/PRO299	9	Notch	64	WNT/Wingless_Notch	P10275,F1D8N5,P23769,A0A0B4J1T2		Male gentialia,Urinary,Respiratory,Eye,CNS,Developmental,Endocrine,Liver and gall bladder,Musculoskeletal,Other,Female genitalia,Breast,Skin,Ear,Cardiovascular	GO:0007219,GO:0006897,GO:0048741,GO:0007220,GO:0001764,GO:0010001,GO:0007416,GO:0007417		1	0	0.0643743	0.00852619	NO	NO
O00468	AGRN AGRIN	9	RTK				hsa-miR-500b-3p,hsa-miR-4632-3p,hsa-miR-1-3p,hsa-miR-155-5p,hsa-miR-4758-3p,hsa-miR-4323,hsa-miR-16-5p		GO:0030204,GO:0030203,GO:0043525,GO:0045887,GO:0050808,GO:0007165,GO:0007411,GO:0001523,GO:0043547,GO:0007213,GO:0051491,GO:0007603,GO:0007528,GO:0045213,GO:0007268,GO:0045162,GO:0005975,GO:0007009,GO:0030198,GO:0045944,GO:0043113,GO:0006027,GO:0006024	615120	1	0	0.0568853	0	NO	NO
Q0D2K5	EGFEM1P C3orf50 NCRNA00259	9													NO	NO
Q9ULB1	NRXN1 KIAA0578	9				P67809,Q9GZV8	hsa-miR-302a-5p,hsa-miR-3691-5p,hsa-miR-616-5p,hsa-miR-548d-3p,hsa-miR-548h-3p,hsa-miR-3607-3p,hsa-miR-16-5p,hsa-miR-4752,hsa-miR-6818-5p,hsa-miR-548as-3p,hsa-miR-196a-5p,hsa-miR-6867-5p,hsa-miR-574-5p,hsa-miR-548ac,hsa-miR-548bb-3p,hsa-miR-8056,hsa-miR-4		GO:0042297,GO:0007612,GO:0090129,GO:0060134,GO:0007411,GO:0007416,GO:0061178,GO:0050885,GO:0097104,GO:0071625,GO:2000463,GO:0035176,GO:0007158,GO:0007269,GO:0007268,GO:2000821,GO:0030534,GO:0097116,GO:0030198,GO:0051965,GO:0051968,GO:0097118,GO:0097119	614326					NO	NO
Q5T1H1	EYS C6orf178 C6orf179 C6orf180 EGFL10 EGFL11 SPAM UNQ9424/PRO34591	9				B7ZLG1,Q16254,Q9BZS1	hsa-miR-510-3p,hsa-miR-494-3p,hsa-miR-4680-5p,hsa-miR-376a-5p,hsa-miR-124-3p	Musculoskeletal,Eye	GO:0050908,GO:0043403	602772					NO	NO
O75095	MEGF6 EGFL3 KIAA0815	9				Q9GZV8		Alimentary,Urinary,Respiratory,Eye,CNS,Developmental,Endocrine,Other,Female genitalia,Skin,Male gentialia,Cardiovascular							NO	NO
Q08431	MFGE8	9				A0A0B4J1T2,B4DW78,P14921,F1D8N5,P15976,P10275,P23769,A8K725	hsa-miR-423-5p,hsa-miR-335-5p	Alimentary,Urinary,Skin,Respiratory,Eye,CNS,Developmental,Endocrine,Liver and gall bladder,Musculoskeletal,Lymphatic and haematologic,Other,Female genitalia,Breast,Periferial nervous system,Cardiovascular,Oral,Male gentialia	GO:0008284,GO:0006910,GO:0006911,GO:0043627,GO:0007338,GO:0016032,GO:0007155,GO:2000427,GO:0001525						NO	NO
Q7Z3S9	NOTCH2NL N2N	9				Q9UBT1,A0A0B4J1T2,G4XH65,Q92754,B7ZLG1,Q92731,F1D8N5,F1D8N3,P03372,P10275,A8KAF4,Q7LCB3,Q0PTK2,Q9H3D4,Q9BZS1	hsa-miR-379-3p,hsa-miR-5094,hsa-miR-5190,hsa-miR-1279,hsa-miR-877-5p,hsa-miR-8485,hsa-miR-4495,hsa-miR-6887-3p,hsa-miR-603,hsa-miR-452-5p,hsa-miR-188-3p,hsa-miR-3941,hsa-miR-380-3p,hsa-miR-532-3p,hsa-miR-122-3p,hsa-miR-4789-3p,hsa-miR-194-5p,hsa-miR-190a-	Alimentary,Urinary,Respiratory,Eye,CNS,Developmental,Endocrine,Musculoskeletal,Lymphatic and haematologic,Other,Female genitalia,Breast,Skin,Cardiovascular,Oral,Male gentialia	GO:0007219,GO:0030154,GO:0007275						NO	NO
Q9P2S2	NRXN2 KIAA0921	9				B4DW78,P14921,K7PPA8,H2EHT1,A0A087X1Q1,A0A087WT22,P23769,P04637,A8K725,Q53GA5,A0A087WXZ1		Urinary,Respiratory,Eye,CNS,Developmental,Endocrine,Musculoskeletal,Other,Male gentialia	GO:0030534,GO:0035176,GO:0042297,GO:0097104,GO:0097116,GO:0007158,GO:0007269,GO:0007268,GO:0071625,GO:0097118,GO:0097119,GO:0007416,GO:0007165						NO	NO
Q9NQ38	SPINK5	9				B7ZLG1,Q9BZS1	hsa-miR-335-5p	Alimentary,Urinary,Respiratory,Developmental,Endocrine,Musculoskeletal,Lymphatic and haematologic,Other,Female genitalia,Skin,Cardiovascular,Oral,Male gentialia	GO:0050777,GO:0009913,GO:0045580,GO:0030198,GO:1902572,GO:0030855,GO:0010951,GO:0016525,GO:0042640,GO:0035315	147050					NO	NO
O43854	EDIL3 DEL1	9				P10275,F1D8N5,A0A0B4J1T2	hsa-miR-3691-3p,hsa-miR-21-5p,hsa-miR-676-5p,hsa-miR-8060,hsa-miR-4668-5p,hsa-miR-4328,hsa-miR-548aa,hsa-miR-548bb-3p,hsa-miR-548ac,hsa-miR-1228-3p,hsa-miR-548d-3p,hsa-miR-8063,hsa-miR-377-3p,hsa-miR-548z,hsa-miR-7154-5p,hsa-miR-4698,hsa-miR-548ap-3p,hsa-	Developmental,Respiratory,Eye,CNS,Endocrine,Musculoskeletal,Other,Female genitalia,Skin,Male gentialia,Cardiovascular	GO:0007155,GO:0010811,GO:0007275						NO	NO
Q9Y4C0	NRXN3 C14orf60 KIAA0743	9				P67809,A0A0B4J1T2,B7ZLG1,F1D8N5,Q9GZV8,P10275,P23769,Q9BZS1	hsa-miR-6880-5p,hsa-miR-1273g-3p,hsa-miR-2467-3p,hsa-miR-377-5p,hsa-miR-6884-5p,hsa-miR-6720-5p,hsa-miR-4793-3p,hsa-miR-6499-3p,hsa-miR-455-3p,hsa-miR-1304-5p,hsa-miR-4795-5p,hsa-miR-6086,hsa-miR-6808-5p,hsa-miR-5189-3p,hsa-miR-7703,hsa-miR-655-5p,hsa-miR	Alimentary,Urinary,Eye,CNS,Developmental,Endocrine,Liver and gall bladder,Musculoskeletal,Lymphatic and haematologic,Other,Female genitalia,Breast,Oral,Male gentialia	GO:0030534,GO:0007269,GO:0035176,GO:0007612,GO:0090129,GO:0007158,GO:0051965,GO:0007411,GO:0007416,GO:0071625						NO	NO
P56704	WNT3A	10	WNT/Wingless	57	RTK_WNT/Wingless	P67809,Q9GZV8	hsa-miR-132-3p,hsa-miR-128-3p,hsa-miR-15a-5p,hsa-miR-181a-5p,hsa-miR-16-5p,hsa-miR-103a-3p	Developmental,Other,Musculoskeletal	GO:0008284,GO:0033138,GO:0021904,GO:0090263,GO:0048697,GO:2000081,GO:0060021,GO:0021766,GO:0003136,GO:0090245,GO:0036342,GO:0035413,GO:0007411,GO:0001649,GO:0032092,GO:0001701,GO:0030890,GO:0071300,GO:0001934,GO:0048843,GO:0050768,GO:0001947,GO:0030198		2	0	0.0610662	0.00870019	NO	NO
P56703	WNT3 INT4	10				Q9GZV8,P15976,Q16254,P23769	hsa-miR-4731-5p,hsa-miR-215-5p,hsa-miR-4756-5p,hsa-miR-5684,hsa-miR-6133,hsa-miR-6130,hsa-miR-659-5p,hsa-miR-4710,hsa-miR-6834-5p,hsa-miR-4739,hsa-miR-1301-3p,hsa-miR-3667-3p,hsa-miR-1255b-2-3p,hsa-miR-3126-5p,hsa-miR-4510,hsa-miR-4419a,hsa-miR-766-5p,hsa	Other,Male gentialia	GO:0060174,GO:0060323,GO:0010628,GO:0060064,GO:0007411,GO:0007276,GO:0000902,GO:0009948,GO:0048843,GO:0044339,GO:0030182,GO:0044338,GO:0035115,GO:0035116,GO:0001707,GO:0045165,GO:0060070,GO:0009950,GO:0048697,GO:0030177,GO:0071300,GO:0061180	273395					NO	NO
O94898	LRIG2 KIAA0806 LIG2	11				P67809,B4DW78,P14921,Q16254,P23769,A8K725	hsa-miR-6837-3p,hsa-miR-4684-5p,hsa-miR-6788-5p,hsa-miR-6754-3p,hsa-miR-6836-3p,hsa-miR-149-3p,hsa-miR-4779,hsa-miR-3689b-3p,hsa-miR-30c-1-3p,hsa-miR-5001-3p,hsa-miR-4679,hsa-miR-6799-5p,hsa-miR-30b-3p,hsa-miR-338-3p,hsa-miR-6829-3p,hsa-miR-3122,hsa-miR-6	Alimentary,Urinary,Respiratory,Eye,CNS,Developmental,Liver and gall bladder,Musculoskeletal,Lymphatic and haematologic,Other,Male gentialia	GO:0007605,GO:0010640,GO:0060384	615112					NO	NO
P34925	RYK JTK5A	11	RTK,WNT/Wingless	57	RTK_WNT/Wingless,WNT/Wingless_RTK	P67809,A0A0B4J1T2,B7ZLG1,F1D8N5,P10275,Q9BZS1	hsa-miR-4453,hsa-miR-1238-3p,hsa-miR-7-5p,hsa-miR-4264,hsa-miR-16-1-3p,hsa-miR-3187-3p,hsa-miR-124-3p,hsa-miR-1251-5p,hsa-miR-6881-3p,hsa-miR-4529-5p,hsa-miR-208b-5p,hsa-miR-588,hsa-miR-4435,hsa-miR-7705,hsa-miR-4538,hsa-miR-208a-5p,hsa-miR-6780a-3p,hsa-m	Alimentary,Urinary,Respiratory,Eye,CNS,Developmental,Endocrine,Liver and gall bladder,Musculoskeletal,Lymphatic and haematologic,Other,Female genitalia,Breast,Skin,Cardiovascular,Oral,Male gentialia	GO:0022038,GO:0030182,GO:0016055,GO:0018108,GO:0043410,GO:0007165,GO:0031175,GO:0007411		6	899.836	0.064957	0.0180964	NO	NO
Q16288	NTRK3 TRKC	11	RTK	0		Q9UBT1,A0A0B4J1T2,G4XH65,F1D8N5,P03372,P10275,A8KAF4	hsa-miR-9-5p,hsa-miR-125b-5p,hsa-miR-125a-5p,hsa-miR-625-5p,hsa-miR-151a-3p,hsa-miR-330-3p,hsa-miR-5011-5p,hsa-miR-185-5p,hsa-miR-615-3p,hsa-miR-765,hsa-miR-384,hsa-miR-4776-3p,hsa-miR-190a-3p,hsa-miR-198,hsa-miR-509-3p,hsa-miR-768-5p,hsa-miR-128-3p,hsa-m	Urinary,Eye,CNS,Endocrine,Other,Male gentialia	GO:0000187,GO:0032148,GO:0048712,GO:0048678,GO:0050927,GO:0001764,GO:0051412,GO:0007169,GO:0033138,GO:0046777,GO:0090102,GO:0019056,GO:0008284,GO:0030335,GO:0048665,GO:0038179,GO:2000251,GO:0060548,GO:0070306,GO:0045471,GO:0048691,GO:0090630,GO:0042490		3	263	0.0651593	0.00852619	YES	NO
Q16620	NTRK2 TRKB	11	RTK	0		P67809,B7ZLG1,Q9BZS1,Q92754,Q9GZV8	hsa-miR-200c-3p,hsa-miR-145-3p,hsa-miR-335-5p,hsa-miR-204-5p,hsa-miR-581	Alimentary,Urinary,Skin,Respiratory,Eye,CNS,Developmental,Endocrine,Liver and gall bladder,Musculoskeletal,Cardiovascular,Lymphatic and haematologic,Other,Female genitalia,Breast,Periferial nervous system,Ear,Male gentialia	GO:0007631,GO:0033138,GO:0007612,GO:0031547,GO:2000811,GO:0010628,GO:0001764,GO:0007169,GO:0043087,GO:0021987,GO:0043410,GO:0046777,GO:0035584,GO:0021954,GO:0008284,GO:0007623,GO:0030182,GO:0001570,GO:0046548,GO:0048709,GO:0007528,GO:0010976,GO:0007190	613886	4	263	0.0625267	0.00852619	NO	NO
Q6J9G0	STYK1 NOK	11				A0A0B4J1T2,B4DW78,P14921,F1D8N5,P10275,A8K725	hsa-miR-8064,hsa-miR-5096,hsa-miR-6760-3p,hsa-miR-8485,hsa-miR-22-5p,hsa-miR-2116-5p,hsa-miR-181b-2-3p,hsa-miR-653-3p,hsa-miR-4499,hsa-miR-6857-3p,hsa-miR-653-5p,hsa-miR-4677-5p,hsa-miR-1208,hsa-miR-7161-5p,hsa-miR-1248,hsa-miR-3614-3p,hsa-miR-548u,hsa-mi	Alimentary,Respiratory,CNS,Other,Female genitalia,Oral,Male gentialia	GO:0042127,GO:0007169,GO:0045087,GO:0030154,GO:0038083						NO	NO
P04629	NTRK1 MTC TRK TRKA	11	RTK		JAK/STAT_RTK	Q9GZV8,P15976,P05412,P23769			GO:0000186,GO:1990090,GO:0050965,GO:0050966,GO:0009314,GO:0046579,GO:0018108,GO:0007611,GO:0021553,GO:0048485,GO:0043524,GO:0007169,GO:0010623,GO:0007411,GO:0046777,GO:0007264,GO:0043547,GO:0060385,GO:0045766,GO:0071316,GO:0060009,GO:0043068,GO:0008285	256800	11	269	0.067453	0	YES	NO
O15146	MUSK	11	RTK		WNT/Wingless_RTK	P67809,P10275,F1D8N5,P23769,A0A0B4J1T2			GO:2000541,GO:0008582,GO:0046777,GO:0030154,GO:0007613,GO:0018108,GO:0001934,GO:0007528,GO:0006355,GO:0071340,GO:0030198,GO:0010628,GO:0043525,GO:0007169,GO:0007275	616325	3	0	0.0602568	0	NO	NO
Q12866	MERTK MER	11	RTK	0		A0A0B4J1T2,P15976,P10275,F1D8N5,Q9GZV8,P23769	hsa-miR-126-3p,hsa-miR-16-5p,hsa-miR-335-5p	Alimentary,Urinary,Skin,Respiratory,Eye,CNS,Developmental,Endocrine,Liver and gall bladder,Musculoskeletal,Lymphatic and haematologic,Other,Female genitalia,Periferial nervous system,Cardiovascular,Oral,Male gentialia	GO:0050766,GO:0006468,GO:0006909,GO:0034446,GO:0051250,GO:2000107,GO:0007596,GO:0032940,GO:0018108,GO:0043491,GO:0050900,GO:0030168,GO:0007166,GO:0043277,GO:0007267,GO:0060068,GO:0007283,GO:0001779,GO:0060041	613862	2	194.179	0.0633218	0	NO	NO
Q6UXM1	LRIG3 LIG3 UNQ287/PRO326/PRO335	11				Q9GZV8,P10275,F1D8N5,A0A0B4J1T2	hsa-miR-18a-5p,hsa-let-7g-5p,hsa-miR-548c-3p,hsa-miR-8060,hsa-miR-4282,hsa-miR-196b-5p,hsa-miR-7154-5p,hsa-let-7e-5p,hsa-miR-944,hsa-miR-99a-5p,hsa-miR-433-3p,hsa-miR-100-3p,hsa-miR-4760-3p,hsa-miR-374b-5p,hsa-miR-3163,hsa-miR-382-3p,hsa-miR-93-3p,hsa-miR	Alimentary,Urinary,Respiratory,Eye,CNS,Endocrine,Liver and gall bladder,Musculoskeletal,Cardiovascular,Lymphatic and haematologic,Other,Female genitalia,Breast,Ear,Oral,Male gentialia	GO:0032474						YES	NO
Q96JA1	LRIG1 LIG1	11	RTK	39	JAK/STAT_RTK	A0A0B4J1T2,B4DW78,P14921,B7ZLG1,F1D8N5,Q16254,Q9GZV8,P10275,A8K725,Q9BZS1	hsa-miR-3187-3p,hsa-miR-149-5p,hsa-miR-5193,hsa-miR-215-5p,hsa-miR-4287,hsa-miR-4685-3p,hsa-miR-218-5p,hsa-miR-4701-5p,hsa-miR-4691-5p,hsa-miR-5088-3p,hsa-miR-588,hsa-miR-4435,hsa-miR-361-3p,hsa-miR-92a-3p,hsa-miR-4764-3p,hsa-miR-4652-3p,hsa-miR-6792-3p,h	Alimentary,Urinary,Skin,Respiratory,Eye,CNS,Developmental,Endocrine,Liver and gall bladder,Musculoskeletal,Cardiovascular,Lymphatic and haematologic,Other,Female genitalia,Breast,Periferial nervous system,Ear,Male gentialia	GO:0007605,GO:0032474,GO:0060384		5	3847.91	0.0649916	0.00600313	NO	NO
P14616	INSRR IRR	11				P23769			GO:0030238,GO:0031532,GO:0018108,GO:0071469,GO:0007169,GO:0046777						NO	NO
P06213	INSR	11	RTK	40	JAK/STAT_RTK	P67809,A0A0B4J1T2,B4DW78,P14921,B7ZLG1,F1D8N5,P10275,P01106,A8K725,Q9BZS1	hsa-miR-26b-5p,hsa-miR-195-5p,hsa-miR-7108-3p	Alimentary,Developmental,Respiratory,CNS,Urinary,Endocrine,Liver and gall bladder,Musculoskeletal,Lymphatic and haematologic,Other,Female genitalia,Breast,Male gentialia,Oral,Cardiovascular	GO:0000187,GO:0048639,GO:0032148,GO:0030325,GO:0045840,GO:0031017,GO:0008286,GO:0018108,GO:0008584,GO:0042593,GO:0045429,GO:0046326,GO:0032869,GO:0008544,GO:0051897,GO:0046777,GO:0023014,GO:0038083,GO:0060267,GO:0045740,GO:0045725,GO:0007186,GO:0008284		10	6017.85	0.0652581	0.0603793	NO	YES
P08069	IGF1R	11	RTK	184	Notch_RTK,JAK/STAT_RTK	Q9UBT1,A0A0B4J1T2,G4XH65,B7ZLG1,F1D8N5,Q6PI38,P03372,Q9GZV8,P10275,A8KAF4,P23769,Q92754,Q9BZS1,P19544	hsa-miR-363-5p,hsa-miR-3613-3p,hsa-miR-203a-3p,hsa-miR-3935,hsa-miR-6774-5p,hsa-miR-1226-3p,hsa-miR-96-5p,hsa-miR-6764-3p,hsa-miR-218-5p,hsa-miR-4701-5p,hsa-miR-143-3p,hsa-miR-1275,hsa-miR-6803-5p,hsa-miR-373-3p,hsa-miR-6740-5p,hsa-miR-484,hsa-miR-7855-5p	Alimentary,Urinary,Respiratory,Eye,CNS,Developmental,Endocrine,Liver and gall bladder,Musculoskeletal,Other,Female genitalia,Breast,Skin,Cardiovascular,Male gentialia	GO:0045840,GO:0031017,GO:0030335,GO:0051389,GO:0010656,GO:0051898,GO:0007165,GO:0030010,GO:0046328,GO:0008544,GO:0051897,GO:0046777,GO:0038083,GO:0051262,GO:0043066,GO:0045740,GO:0032467,GO:0030879,GO:0008284,GO:0008286,GO:0030238,GO:0051291,GO:0043410	270450	16	10383.6	0.0670821	0.0545502	NO	YES
P35916	FLT4 VEGFR3	11	Notch		RTK_Notch	P67809,B4DW78,P14921,K7PPA8,H2EHT1,A0A087X1Q1,A0A087WT22,P04637,A8K725,Q53GA5,A0A087WXZ1	hsa-miR-1236-3p,hsa-miR-331-3p	Alimentary,Developmental,Eye,CNS,Musculoskeletal,Lymphatic and haematologic,Other,Male gentialia	GO:0018108,GO:0007169,GO:0046777,GO:0038084,GO:0001944,GO:0001945,GO:0001946,GO:0043066,GO:0048514,GO:0002040,GO:0008284,GO:0043410,GO:0046330,GO:0060312,GO:0048010,GO:0090037,GO:0010595,GO:0010575,GO:0035924,GO:0001938,GO:0070374,GO:0001934	602089	1	0	0.0650262	0	YES	YES
P17948	FLT1 FLT FRT VEGFR1	11	RTK,JAK/STAT	0	RTK_JAK/STAT	P67809,B4DW78,P14921,Q9GZV8,Q546S1,P18146,P15976,B7ZLG1,P23769,A8K725,Q9BZS1	hsa-miR-582-5p,hsa-miR-200b-3p,hsa-miR-4473,hsa-miR-371a-3p,hsa-miR-4789-3p,hsa-miR-33b-3p,hsa-miR-935,hsa-miR-155-5p,hsa-miR-100-5p,hsa-miR-8485,hsa-miR-5189-3p,hsa-miR-200c-3p,hsa-miR-4671-3p,hsa-miR-515-3p,hsa-miR-371b-3p,hsa-miR-6844,hsa-miR-519e-3p	Urinary,Respiratory,Eye,CNS,Developmental,Endocrine,Liver and gall bladder,Musculoskeletal,Lymphatic and haematologic,Other,Female genitalia,Male gentialia	GO:0008284,GO:0030154,GO:0018108,GO:0043406,GO:0007169,GO:0010863,GO:0001525,GO:0046777,GO:0038084,GO:0036323,GO:0045766,GO:0048514,GO:0016477,GO:0048598,GO:0030335,GO:0043410,GO:0014068,GO:0048010,GO:0002548,GO:0043552,GO:0030949,GO:0035924		2	1	0.0627572	0	NO	YES
Q9UF33	EPHA6 EHK2 HEK12	11	RTK			Q92754			GO:0007411,GO:0048013		5	0	0.0592953	0	NO	YES
Q9UM73	ALK	11	RTK		Notch_RTK,JAK/STAT_RTK	P67809,A0A0B4J1T2,Q9GZV8,F1D8N5,P10275,Q92754	hsa-miR-132-3p,hsa-miR-96-5p		GO:0000187,GO:0048666,GO:0008283,GO:0016310,GO:0038061,GO:0018108,GO:0007165,GO:0007169,GO:0042981,GO:0046777,GO:0051092	613014	7	653.328	0.067935	0.0106142	YES	YES
P29376	LTK TYK1	11	RTK	0	JAK/STAT_RTK	P67809	hsa-miR-335-5p	Developmental,Eye,CNS,Lymphatic and haematologic,Other,Male gentialia	GO:0006468,GO:0010666,GO:0008283,GO:0018108,GO:0071300,GO:0043066,GO:0010976,GO:0014065,GO:0007169,GO:0007165		6	0	0.0673909	0	NO	NO
P29597	TYK2	12	JAK/STAT	0	RTK_JAK/STAT	A8K725,B4DW78,P14921,P23769	hsa-miR-124-3p	Alimentary,Urinary,Respiratory,Eye,CNS,Developmental,Endocrine,Liver and gall bladder,Musculoskeletal,Lymphatic and haematologic,Other,Female genitalia,Breast,Skin,Cardiovascular,Oral,Male gentialia	GO:0042127,GO:0006468,GO:0019221,GO:0038083,GO:0045087,GO:0030154,GO:0060337,GO:0007169,GO:0035556,GO:0016477,GO:0060338	611521	24	498.688	0.0680361	0.00643814	NO	YES
P23458	JAK1 JAK1A JAK1B	12	RTK,JAK/STAT	621	RTK_JAK/STAT,JAK/STAT_RTK	A0A0B4J1T2,B4DW78,P14921,B7ZLG1,F1D8N5,P10275,Q92754,A8K725,Q9BZS1	hsa-miR-15b-5p,hsa-miR-23b-3p,hsa-miR-128-3p,hsa-miR-20b-5p,hsa-miR-9-5p,hsa-miR-106b-5p,hsa-miR-20a-5p,hsa-miR-519d-3p,hsa-miR-30a-5p,hsa-miR-30b-5p,hsa-miR-30e-5p,hsa-miR-17-5p,hsa-miR-30c-5p,hsa-miR-30d-5p,hsa-miR-93-5p,hsa-miR-107	Alimentary,Urinary,Skin,Respiratory,Eye,CNS,Developmental,Endocrine,Liver and gall bladder,Musculoskeletal,Lymphatic and haematologic,Other,Female genitalia,Breast,Periferial nervous system,Cardiovascular,Oral,Male gentialia	GO:0042127,GO:0006468,GO:0038110,GO:0019221,GO:0038083,GO:0045087,GO:0030154,GO:0060333,GO:0046677,GO:0060337,GO:0060334,GO:0007169,GO:0035556,GO:0016477,GO:0060338		38	12720.1	0.0685843	0.171133	YES	YES
Q07954	LRP1 A2MR APR	13				P67809,D0VY79,B7ZLG1,E9PFX5,Q5STP9,Q12772,A0A0B4J1T2,D2KUA6,F1D8N5,Q16254,A0A024R1Q0,A8MTU8,P10275,P28702,P37231,A0A0G2JKR7,B7Z7J5,P36956,Q9BZS1,Q16665	hsa-miR-9-5p,hsa-miR-545-3p,hsa-miR-1-3p,hsa-miR-205-5p,hsa-miR-335-5p,hsa-miR-338-5p	Alimentary,Urinary,Respiratory,Eye,CNS,Developmental,Endocrine,Liver and gall bladder,Musculoskeletal,Lymphatic and haematologic,Other,Female genitalia,Breast,Skin,Cardiovascular,Oral,Male gentialia	GO:0014912,GO:0043524,GO:0042157,GO:0051222,GO:0001523,GO:0032374,GO:0032370,GO:0030178,GO:0097242,GO:0008283,GO:0032429,GO:0007603,GO:0010977,GO:0043277,GO:0010875,GO:0007568,GO:0006898,GO:0007205,GO:2000587,GO:0042953,GO:0035909,GO:0032956						NO	NO
P01133	EGF	13	RTK	64	JAK/STAT_RTK	P67809,P10275,F1D8N5,P23769,A0A0B4J1T2	hsa-miR-2467-5p,hsa-miR-3975,hsa-miR-6884-5p,hsa-miR-1304-5p,hsa-miR-6765-5p,hsa-miR-6808-5p,hsa-miR-4722-5p,hsa-miR-6840-3p,hsa-miR-665,hsa-miR-3188,hsa-miR-1225-3p,hsa-miR-4649-3p,hsa-miR-4433a-3p,hsa-miR-4459,hsa-miR-6893-5p,hsa-miR-1233-3p,hsa-miR-940	Alimentary,Urinary,Respiratory,Eye,CNS,Developmental,Endocrine,Musculoskeletal,Other,Male gentialia	GO:0000186,GO:0045840,GO:0051048,GO:0007596,GO:0048754,GO:0010800,GO:0043406,GO:0007165,GO:0035413,GO:0043388,GO:0001525,GO:0008543,GO:0002576,GO:0007262,GO:0006260,GO:0045741,GO:0008284,GO:0045087,GO:0090370,GO:0007173,GO:0018108,GO:0007171,GO:0048011	611718	2	0	0.0645048	0.00852619	NO	NO
Q9NZR2	LRP1B LRPDIT	13				A0A024R1Q0,A0A0B4J1T2,Q12772,Q9GZV8,F1D8N5,P10275,Q92754	hsa-miR-200c-3p,hsa-miR-5692a,hsa-miR-26b-5p,hsa-miR-335-5p,hsa-miR-106b-3p		GO:0015031,GO:0006898						NO	NO
O75096	LRP4 KIAA0816 LRP10 MEGF7	13				P67809,B7ZLG1,Q16254,Q9BZS1,Q9GZV8	hsa-miR-148b-3p,hsa-miR-26b-5p,hsa-miR-197-3p		GO:0051124,GO:0060173,GO:0030509,GO:0050808,GO:0001942,GO:0001822,GO:0097105,GO:0097104,GO:0090090,GO:0051290,GO:0060070,GO:0050771,GO:0044332,GO:0030279,GO:0042733,GO:0009954,GO:0006897,GO:0071340,GO:0048813,GO:0030198,GO:0001932,GO:1901631,GO:0042475						NO	NO
Q9UJU2	LEF1	14	WNT/Wingless	39	NHR_WNT/Wingless,RTK_WNT/Wingless,TGF_WNT/Wingless,Notch_WNT/Wingless	A0A0B4J1T2,B4DW78,P14921,B7ZLG1,F1D8N5,P15976,Q9GZV8,P10275,P23769,A8K725,Q9BZS1	hsa-miR-452-5p,hsa-miR-449a,hsa-miR-193b-3p,hsa-miR-34a-5p,hsa-miR-34c-3p,hsa-miR-218-5p	Alimentary,Urinary,Respiratory,CNS,Endocrine,Musculoskeletal,Cardiovascular,Lymphatic and haematologic,Other,Female genitalia,Skin,Ear,Male gentialia	GO:0048069,GO:0045843,GO:0001569,GO:0043401,GO:0030326,GO:0060710,GO:0030307,GO:0030879,GO:0046632,GO:0030223,GO:0001822,GO:0008284,GO:0030509,GO:0010628,GO:0060325,GO:0071866,GO:0060326,GO:0050909,GO:0033153,GO:0022408,GO:0022409,GO:0090068,GO:0001756		8	535	0.0682963	0.0101792	NO	NO
Q9HCS4	TCF7L1 TCF3	14				Q9UBT1,A0A0B4J1T2,P55317,G4XH65,Q9GZV8,F1D8N5,P03372,P10275,A8KAF4,Q92754,P23771	hsa-miR-429,hsa-miR-200c-3p,hsa-miR-141-3p,hsa-miR-200a-3p,hsa-miR-200b-3p	Alimentary,Urinary,Respiratory,Eye,CNS,Developmental,Endocrine,Liver and gall bladder,Musculoskeletal,Lymphatic and haematologic,Other,Female genitalia,Breast,Skin,Cardiovascular,Male gentialia	GO:0048699,GO:0060070,GO:0006325,GO:0006355,GO:0048319,GO:0046022,GO:0008595,GO:0030111,GO:0006357,GO:0045892,GO:0006351,GO:2000036,GO:0035019,GO:0043588						NO	NO
Q9NQB0	TCF7L2 TCF4	14				A0A0B4J1T2,B4DW78,P55317,P14921,B7ZLG1,F1D8N5,A0A024R4C3,P10275,Q9GZV8,A8K725,O15350,P23771,Q9BZS1,A0A0C4DFW9	hsa-miR-4717-5p,hsa-miR-539-3p,hsa-miR-7159-5p,hsa-miR-5006-3p,hsa-miR-3938,hsa-miR-3613-3p,hsa-miR-539-5p,hsa-miR-6832-3p,hsa-miR-3606-3p,hsa-miR-17-5p,hsa-miR-8063,hsa-miR-509-3-5p,hsa-miR-4759,hsa-miR-519b-3p,hsa-miR-373-5p,hsa-miR-651-5p,hsa-miR-8485,	Alimentary,Urinary,Respiratory,Eye,CNS,Developmental,Endocrine,Liver and gall bladder,Musculoskeletal,Lymphatic and haematologic,Other,Female genitalia,Breast,Skin,Cardiovascular,Oral,Male gentialia	GO:0032024,GO:2001237,GO:0001678,GO:0048619,GO:0031016,GO:0031641,GO:0009791,GO:0042593,GO:0035411,GO:0035264,GO:0021983,GO:0045444,GO:0051897,GO:0030282,GO:0010867,GO:0010909,GO:0032252,GO:0032092,GO:0030514,GO:0048660,GO:0000122,GO:0040037,GO:0001568	125853					YES	NO
P60763	RAC3	15				A8K725,B4DW78,P14921	hsa-miR-3194-5p,hsa-miR-3155a,hsa-miR-6880-5p,hsa-miR-6762-3p,hsa-miR-6865-5p,hsa-miR-4446-3p,hsa-miR-3155b,hsa-miR-6802-5p,hsa-miR-33a-3p,hsa-miR-484,hsa-miR-3163,hsa-miR-4687-5p,hsa-miR-4434,hsa-miR-4516,hsa-miR-5701,hsa-miR-5703,hsa-miR-568,hsa-miR-681	Alimentary,Developmental,Respiratory,CNS,Endocrine,Liver and gall bladder,Other,Periferial nervous system,Male gentialia	GO:0051056,GO:0048873,GO:0050885,GO:1900026,GO:0030031,GO:0051932,GO:0030036,GO:0014041,GO:0031175,GO:0021894,GO:0035556,GO:0007264,GO:0033630						NO	NO
P15153	RAC2	15	RTK	0		A8K725,B4DW78,P15976,P14921,P23769	hsa-miR-193b-3p	Alimentary,Urinary,Respiratory,Eye,CNS,Developmental,Endocrine,Liver and gall bladder,Musculoskeletal,Lymphatic and haematologic,Other,Female genitalia,Breast,Skin,Cardiovascular,Oral,Male gentialia	GO:0060263,GO:0030031,GO:0007596,GO:1902622,GO:0007165,GO:0007411,GO:0060753,GO:0010310,GO:0090023,GO:0043304,GO:0071593,GO:0007186,GO:0008284,GO:0051056,GO:0010810,GO:0042129,GO:1903955,GO:0007264,GO:0045453,GO:0030168,GO:0007015,GO:0010592	608203	1	0	0.0637464	0	NO	NO
P63000	RAC1 TC25 MIG5	15	RTK,JAK/STAT	372	Hedgehog_RTK,RTK_JAK/STAT,WNT/Wingless_RTK,Hedgehog_JAK/STAT,WNT/Wingless_JAK/STAT,JAK/STAT_RTK	B4DW78,P14921,P15976,Q9GZV8,P23769,A8K725	hsa-miR-582-5p,hsa-miR-5692b,hsa-miR-4720-3p,hsa-miR-624-3p,hsa-miR-3934-5p,hsa-miR-2110,hsa-miR-381-3p,hsa-miR-1343-5p,hsa-miR-1207-5p,hsa-miR-30c-5p,hsa-miR-655-3p,hsa-miR-6857-5p,hsa-miR-136-5p,hsa-miR-586,hsa-miR-3612,hsa-miR-365a-3p,hsa-miR-651-3p,hs	Alimentary,Urinary,Skin,Respiratory,Eye,CNS,Developmental,Endocrine,Liver and gall bladder,Musculoskeletal,Cardiovascular,Lymphatic and haematologic,Other,Female genitalia,Breast,Periferial nervous system,Ear,Oral,Male gentialia	GO:0006954,GO:0060263,GO:0006972,GO:0034446,GO:0007264,GO:0030032,GO:0007596,GO:0097190,GO:0030036,GO:0006928,GO:0007160,GO:0007155,GO:0030334,GO:0003382,GO:0007411,GO:0035556,GO:0009653,GO:0051894,GO:0007186,GO:0090103,GO:0090023,GO:0043652,GO:0051496		11	16619.6	0.0692068	0.0975291	YES	NO
P15924	DSP	16				Q9UBT1,A0A0B4J1T2,P55317,G4XH65,D0VY79,F1D8N5,P03372,P10275,A8KAF4,P23769,Q92754,P23771,Q16665	hsa-miR-9-5p,hsa-let-7e-5p,hsa-miR-544a,hsa-miR-34a-5p,hsa-miR-186-5p,hsa-let-7b-5p,hsa-miR-16-5p		GO:0018149,GO:0045109,GO:0006921,GO:0034332,GO:0006915,GO:0030216,GO:0042060,GO:0012501,GO:0086091,GO:0098911,GO:0002934,GO:0008544,GO:0003223,GO:0086073,GO:0071896						NO	NO
Q03001	DST BP230 BP240 BPAG1 DMH DT KIAA0728	16				A0A0B4J1T2,P15976,B7ZLG1,F1D8N5,P10275,P23769,Q9BZS1	hsa-miR-539-3p,hsa-miR-484,hsa-miR-545-3p,hsa-miR-8063,hsa-miR-553,hsa-miR-215-5p,hsa-miR-218-5p,hsa-miR-6882-3p,hsa-miR-136-5p,hsa-miR-26a-5p,hsa-miR-1301-3p,hsa-miR-615-3p,hsa-miR-7156-3p,hsa-miR-127-5p,hsa-miR-432-5p,hsa-miR-6718-5p,hsa-miR-6893-3p,hsa	Alimentary,Urinary,Skin,Respiratory,Eye,CNS,Developmental,Endocrine,Liver and gall bladder,Musculoskeletal,Cardiovascular,Lymphatic and haematologic,Other,Female genitalia,Breast,Periferial nervous system,Ear,Oral,Male gentialia	GO:0007010,GO:0048870,GO:0045104,GO:0031581,GO:0009611,GO:0007050,GO:0030198,GO:0000226,GO:0030011,GO:0007155,GO:0007229	615426					NO	NO
P58107	EPPK1 EPIPL	16				Q9UBT1,B4DW78,P55317,G4XH65,P14921,P15976,P03372,Q9GZV8,A8KAF4,P23769,A8K725,P23771	hsa-miR-193b-3p								NO	NO
Q9UPN3	MACF1 ABP620 ACF7 KIAA0465 KIAA1251	16	WNT/Wingless	4	RTK_WNT/Wingless,TGF_WNT/Wingless	A0A0B4J1T2,B4DW78,P14921,B7ZLG1,F1D8N5,Q16254,P15976,Q9GZV8,P10275,P23769,A8K725,Q9BZS1	hsa-miR-296-3p,hsa-miR-222-3p,hsa-miR-125a-5p,hsa-miR-19b-3p,hsa-miR-192-5p,hsa-miR-615-3p,hsa-miR-19a-3p,hsa-miR-215-5p,hsa-miR-335-5p,hsa-miR-92a-3p,hsa-miR-30d-5p,hsa-let-7e-5p,hsa-miR-16-5p	Alimentary,Urinary,Respiratory,Eye,CNS,Developmental,Endocrine,Liver and gall bladder,Musculoskeletal,Cardiovascular,Lymphatic and haematologic,Other,Female genitalia,Breast,Skin,Ear,Oral,Male gentialia	GO:0001707,GO:0010632,GO:0006620,GO:0016055,GO:0045773,GO:0030177,GO:0042060,GO:0007050,GO:0043001,GO:0007163,GO:0051893,GO:0032886		2	0	0.0643686	0.0101792	NO	NO
Q15149	PLEC PLEC1	16				Q9UBT1,A0A0B4J1T2,B4DW78,P55317,G4XH65,P14921,B7ZLG1,F1D8N5,P15976,P03372,P10275,A8KAF4,P23769,A8K725,P23771,Q9BZS1	hsa-miR-328-5p,hsa-miR-6796-5p,hsa-miR-491-5p,hsa-miR-3978,hsa-miR-6842-5p,hsa-miR-6885-5p,hsa-miR-6835-3p,hsa-miR-875-3p,hsa-miR-6887-5p,hsa-miR-16-5p,hsa-miR-558,hsa-miR-7-5p,hsa-miR-3659,hsa-miR-4472,hsa-miR-6752-5p,hsa-miR-615-3p,hsa-miR-3151-5p,hsa-m	Alimentary,Urinary,Skin,Respiratory,Eye,CNS,Developmental,Endocrine,Liver and gall bladder,Musculoskeletal,Lymphatic and haematologic,Other,Female genitalia,Breast,Periferial nervous system,Cardiovascular,Oral,Male gentialia	GO:0006921,GO:0031581,GO:0006915,GO:0012501,GO:0030198,GO:0034329						NO	NO
A7KAX9	ARHGAP32 GRIT KIAA0712 RICS	17	RTK	326	TGF_RTK,JAK/STAT_RTK	A8K725,B4DW78,P14921	hsa-miR-132-3p,hsa-miR-15b-5p,hsa-miR-139-5p,hsa-miR-6501-3p,hsa-miR-497-5p,hsa-miR-16-5p,hsa-miR-183-5p,hsa-miR-15a-5p,hsa-miR-2278,hsa-miR-423-5p,hsa-miR-424-5p,hsa-miR-6838-5p,hsa-miR-93-5p,hsa-miR-6082,hsa-miR-4799-5p,hsa-miR-195-5p	Alimentary,Urinary,Skin,Respiratory,Eye,CNS,Developmental,Endocrine,Liver and gall bladder,Musculoskeletal,Cardiovascular,Lymphatic and haematologic,Other,Female genitalia,Breast,Periferial nervous system,Ear,Oral,Male gentialia	GO:0051056,GO:0007264		9	15725.9	0.0671375	0.245345	NO	NO
O14559	ARHGAP33 SNX26 TCGAP	17				A8K725,Q9GZV8,B4DW78,P14921	hsa-miR-193b-3p	Urinary,Respiratory,Eye,CNS,Musculoskeletal,Lymphatic and haematologic,Other,Female genitalia,Male gentialia	GO:0015031,GO:0051056,GO:0007264						NO	NO
Q2M1Z3	ARHGAP31 CDGAP KIAA1204	17				A0A0B4J1T2,B4DW78,P14921,Q9GZV8,F1D8N5,P10275,A8K725	hsa-miR-8085,hsa-miR-3150b-3p,hsa-miR-6787-5p,hsa-miR-4749-5p,hsa-miR-6785-5p,hsa-miR-6770-3p,hsa-miR-3680-3p,hsa-miR-33a-5p,hsa-miR-6133,hsa-miR-6130,hsa-miR-149-3p,hsa-miR-4730,hsa-miR-6889-5p,hsa-miR-576-5p,hsa-miR-4728-5p,hsa-miR-4739,hsa-miR-765,hsa-	Alimentary,Developmental,Skin,Respiratory,Eye,CNS,Urinary,Endocrine,Liver and gall bladder,Musculoskeletal,Other,Female genitalia,Breast,Periferial nervous system,Cardiovascular,Oral,Male gentialia	GO:0051056,GO:0007264	100300					NO	NO
Q7Z6I6	ARHGAP30	17				A8K725,Q9GZV8,B4DW78,P14921,P23769			GO:0051056,GO:0007264						NO	NO
P42702	LIFR	18	JAK/STAT	64	RTK_JAK/STAT	P67809,P10275,F1D8N5,P23769,A0A0B4J1T2	hsa-miR-132-3p,hsa-miR-203a-3p,hsa-miR-3653-3p,hsa-miR-103a-2-5p,hsa-miR-125a-5p,hsa-miR-6864-5p,hsa-miR-8060,hsa-miR-1-3p,hsa-miR-30a-5p,hsa-miR-216a-3p,hsa-miR-3692-3p,hsa-miR-184,hsa-miR-30c-5p,hsa-miR-4304,hsa-miR-6083,hsa-miR-340-5p,hsa-miR-3658,hsa-	Alimentary,Urinary,Respiratory,CNS,Developmental,Endocrine,Liver and gall bladder,Musculoskeletal,Lymphatic and haematologic,Other,Female genitalia,Periferial nervous system,Male gentialia	GO:0008284,GO:0048861,GO:0019221,GO:0070120,GO:0031100,GO:0038165,GO:0048812,GO:0007166,GO:0010656,GO:0014070,GO:0034097	601559	8	287.106	0.0671621	0.00870019	YES	NO
Q99650	OSMR OSMRB	18	JAK/STAT	64	RTK_JAK/STAT	P10275,F1D8N5,A0A0B4J1T2	hsa-miR-2110,hsa-miR-377-5p,hsa-miR-1273e,hsa-miR-25-3p,hsa-miR-6760-3p,hsa-miR-6499-3p,hsa-miR-455-3p,hsa-miR-4284,hsa-miR-6086,hsa-miR-6087,hsa-miR-3192-5p,hsa-miR-6791-5p,hsa-miR-219b-3p,hsa-miR-24-3p,hsa-miR-181b-2-3p,hsa-miR-100-3p,hsa-miR-6810-5p,hs	Alimentary,Urinary,Respiratory,Eye,Developmental,Endocrine,Liver and gall bladder,Musculoskeletal,Other,Female genitalia,Breast,Skin,Cardiovascular,Oral,Male gentialia	GO:0008284,GO:0038165,GO:0034097,GO:0002675	105250	7	528	0.0671621	0.0170524	NO	NO
O75462	CRLF1 UNQ288/PRO327	18	JAK/STAT			Q9GZV8	hsa-miR-329-3p,hsa-miR-8485,hsa-miR-124-3p,hsa-miR-6812-5p,hsa-miR-375,hsa-miR-26b-5p,hsa-miR-4664-5p,hsa-miR-6747-5p,hsa-miR-377-3p,hsa-miR-4651,hsa-miR-6819-5p,hsa-miR-7155-5p,hsa-miR-342-3p,hsa-miR-362-3p,hsa-miR-6737-5p,hsa-miR-608,hsa-miR-342-5p		GO:0008284,GO:0001657,GO:0043524,GO:2000672,GO:0042517	272430	1	0	0.0575381	0	NO	NO
Q1XH10	SKIDA1 C10orf140 DLN1	19				A0A0B4J1T2,B4DW78,P14921,D0VY79,F1D8N5,B7ZLG1,P15976,Q9GZV8,P10275,A8K725,Q9BZS1,Q16665	hsa-miR-497-3p,hsa-miR-6892-3p,hsa-miR-3145-5p,hsa-miR-5089-3p,hsa-miR-508-5p,hsa-miR-30a-5p,hsa-miR-4284,hsa-miR-30c-5p,hsa-miR-4495,hsa-miR-5088-3p,hsa-miR-1260a,hsa-miR-1260b,hsa-miR-4437,hsa-miR-30b-5p,hsa-miR-150-5p,hsa-miR-6867-3p,hsa-miR-7108-3p,hs								NO	NO
Q2VWA4	SKOR2 CORL2 FUSSEL18	19				P10275,F1D8N5,A0A0B4J1T2			GO:0006355,GO:0006351,GO:0030512,GO:0000122						NO	NO
P12757	SKIL SNO	19	TGF	39	WNT/Wingless_TGF,RTK_TGF,NHR_TGF	Q9GZV8,P10275,F1D8N5,P23769,A0A0B4J1T2	hsa-miR-539-3p,hsa-miR-2053,hsa-miR-3613-3p,hsa-miR-508-3p,hsa-miR-4653-5p,hsa-miR-524-5p,hsa-miR-3653-5p,hsa-miR-548aj-3p,hsa-miR-33a-5p,hsa-miR-4700-3p,hsa-miR-519d-3p,hsa-miR-3688-3p,hsa-miR-26b-5p,hsa-miR-548j-3p,hsa-miR-548g-3p,hsa-miR-3140-5p,hsa-mi	Alimentary,Developmental,Respiratory,CNS,Endocrine,Liver and gall bladder,Musculoskeletal,Other,Female genitalia,Breast,Male gentialia	GO:1902043,GO:1902231,GO:0046677,GO:0042981,GO:0000122,GO:0002260,GO:0001825,GO:0007519,GO:0070848,GO:0010467,GO:0006367,GO:0070207,GO:0034097,GO:0070208,GO:0070306,GO:0007050,GO:0045596,GO:0007283,GO:0030512,GO:0007179,GO:0050772,GO:0006351		4	39.6206	0.0673785	0.0101792	NO	NO
P12755	SKI	19	TGF		WNT/Wingless_TGF,RTK_TGF,NHR_TGF	A0A0B4J1T2,B4DW78,P14921,K7PPA8,F1D8N5,P04637,A0A087X1Q1,P10275,A0A087WT22,Q92754,A8K725,Q53GA5,A0A087WXZ1,H2EHT1	hsa-miR-558,hsa-miR-2110,hsa-miR-616-5p,hsa-miR-9500,hsa-miR-5095,hsa-miR-4676-3p,hsa-miR-194-3p,hsa-miR-588,hsa-miR-4723-3p,hsa-miR-548aj-3p,hsa-miR-4701-5p,hsa-miR-181b-2-3p,hsa-miR-3136-5p,hsa-miR-3180,hsa-miR-646,hsa-miR-6722-3p,hsa-miR-484,hsa-miR-65		GO:0032926,GO:0048147,GO:0060349,GO:0060021,GO:0022011,GO:0030509,GO:0030177,GO:0060325,GO:0060041,GO:0043388,GO:0002089,GO:0042981,GO:0010626,GO:0030326,GO:0000122,GO:0009948,GO:0048741,GO:0010467,GO:0043585,GO:0006367,GO:0001843,GO:0045668,GO:0008285	182212	4	95.2167	0.0673351	0.0101792	NO	NO
Q13163	MAP2K5 MEK5 MKK5 PRKMK5	19	RTK	0		P67809,A0A0B4J1T2,B4DW78,P14921,B7ZLG1,F1D8N5,P15976,P10275,P23769,A8K725,Q9BZS1	hsa-miR-330-3p,hsa-miR-335-5p,hsa-miR-214-3p	Alimentary,Urinary,Respiratory,Eye,CNS,Developmental,Endocrine,Skin,Musculoskeletal,Lymphatic and haematologic,Other,Female genitalia,Periferial nervous system,Cardiovascular,Male gentialia	GO:0000187,GO:0007507,GO:0034115,GO:0071363,GO:0050679,GO:2000342,GO:0051247,GO:0030307,GO:0045415,GO:0071499,GO:0090051,GO:0032088,GO:0043154,GO:0045944,GO:0007165,GO:0048011,GO:0060761,GO:0070375,GO:0000122,GO:2001240		5	93.1262	0.0622873	0	NO	NO
P84550	SKOR1 CORL1 FUSSEL15 LBXCOR1	19				A8K725,P67809,B4DW78,P14921,P23769	hsa-miR-323a-5p,hsa-miR-4483,hsa-miR-6843-3p,hsa-miR-1293,hsa-miR-6793-3p,hsa-miR-6848-3p	Other	GO:0006355,GO:0030514,GO:0030512,GO:0006351,GO:0000122						NO	NO
P00533	EGFR ERBB ERBB1 HER1	20	RTK,JAK/STAT	165	NHR_RTK,NHR_JAK/STAT,RTK_JAK/STAT,TGF_RTK,TGF_JAK/STAT,JAK/STAT_RTK	P67809,A0A0B4J1T2,P10827,P04198,P08047,P11473,F1D8N5,P19838,A0A024RDJ4,P10275,Q9H224,F1D8P8,P23771	hsa-miR-125a-5p,hsa-miR-542-5p,hsa-miR-1-3p,hsa-miR-30a-5p,hsa-miR-218-5p,hsa-miR-16-5p,hsa-miR-7-5p,hsa-miR-128b,hsa-miR-302b-3p,hsa-miR-21-5p,hsa-miR-219a-5p,hsa-miR-133b,hsa-miR-145-5p,hsa-miR-133a-3p,hsa-miR-574-3p,hsa-let-7a-5p,hsa-miR-146a-5p,hsa-mi	Alimentary,Developmental,Skin,Respiratory,Eye,CNS,Urinary,Endocrine,Liver and gall bladder,Musculoskeletal,Lymphatic and haematologic,Other,Female genitalia,Breast,Periferial nervous system,Male gentialia,Oral,Cardiovascular	GO:0000186,GO:0016337,GO:0060571,GO:0048146,GO:0042059,GO:0007611,GO:0043406,GO:0045429,GO:0042177,GO:0007165,GO:0007166,GO:0007411,GO:0008543,GO:0046777,GO:0035413,GO:0051205,GO:0048015,GO:0001942,GO:0000165,GO:0043066,GO:0043006,GO:0045740,GO:0051897	211981	21	13559.5	0.0687195	0.046285	YES	YES
P04626	ERBB2 HER2 MLN19 NEU NGL	20	RTK	0	NHR_RTK,TGF_RTK	P67809,P55317,B3KUF4,P23769,B6DU75,P23771,P43694	hsa-miR-125b-5p,hsa-miR-328-5p,hsa-miR-559,hsa-miR-6891-3p,hsa-miR-4653-5p,hsa-miR-125a-5p,hsa-miR-548d-3p,hsa-miR-193a-5p,hsa-miR-6885-5p,hsa-miR-1254,hsa-miR-6754-5p,hsa-miR-22-5p,hsa-miR-25-3p,hsa-miR-323b-5p,hsa-miR-6739-3p,hsa-miR-2116-5p,hsa-miR-301	Alimentary,Urinary,Skin,Respiratory,Eye,CNS,Developmental,Endocrine,Liver and gall bladder,Musculoskeletal,Lymphatic and haematologic,Other,Female genitalia,Breast,Periferial nervous system,Cardiovascular,Male gentialia	GO:0033088,GO:0007169,GO:0030307,GO:0007167,GO:0018108,GO:0048011,GO:0007165,GO:0007166,GO:0008045,GO:0007411,GO:0008543,GO:0046777,GO:0023014,GO:0043406,GO:0042552,GO:0043547,GO:0045785,GO:0045765,GO:0045727,GO:0006351,GO:0006468,GO:0008283,GO:0045087		10	641.26	0.0677151	0.0160084	YES	YES
P21860	ERBB3 HER3	20	RTK	0	NHR_RTK	D0VY79,B7ZLG1,P23769,P23771,Q9BZS1,Q16665	hsa-miR-125b-5p,hsa-miR-3679-3p,hsa-miR-548e-5p,hsa-miR-2113,hsa-miR-125a-5p,hsa-miR-8063,hsa-miR-6832-5p,hsa-miR-4328,hsa-miR-4698,hsa-miR-143-3p,hsa-miR-33a-3p,hsa-miR-6810-3p,hsa-miR-24-3p,hsa-miR-22-3p,hsa-miR-331-3p,hsa-miR-205-5p,hsa-miR-6507-5p,hsa	Alimentary,Urinary,Skin,Respiratory,Eye,CNS,Developmental,Endocrine,Liver and gall bladder,Musculoskeletal,Lymphatic and haematologic,Other,Female genitalia,Breast,Periferial nervous system,Cardiovascular,Oral,Male gentialia	GO:0051048,GO:0097192,GO:0048011,GO:0007162,GO:0043524,GO:0007165,GO:0070886,GO:0007169,GO:0008543,GO:0014037,GO:0009968,GO:0003197,GO:0061098,GO:0042127,GO:0045087,GO:0042060,GO:0051402,GO:0007173,GO:0014068,GO:0021545,GO:0014065,GO:0048015,GO:0007507	607598	6	510.947	0.0661545	0	YES	YES
Q15303	ERBB4 HER4	20	RTK,JAK/STAT	1	RTK_JAK/STAT,JAK/STAT_RTK	A0A0B4J1T2,A0A0C4DFW9,Q9GZV8,F1D8N5,A0A024R4C3,P10275,O15350	hsa-miR-302d-3p,hsa-miR-19a-3p,hsa-miR-145-5p,hsa-miR-221-3p,hsa-miR-372-3p,hsa-miR-302b-3p,hsa-miR-146a-5p	CNS,Endocrine,Musculoskeletal,Other,Female genitalia,Breast,Male gentialia,Cardiovascular	GO:0007595,GO:0018108,GO:2000366,GO:0021551,GO:0001755,GO:0061026,GO:0007165,GO:0007169,GO:0021889,GO:0008543,GO:0046777,GO:0043653,GO:0043066,GO:0016477,GO:0008284,GO:0008285,GO:0030334,GO:0009880,GO:0008283,GO:0045087,GO:0038095,GO:0007173,GO:0045893	615515	8		0.0649916	0.000174004	NO	YES
P09619	PDGFRB PDGFR PDGFR1	21	RTK	64	JAK/STAT_RTK	A0A087X1Q1,P04198,K7PPA8,H2EHT1,Q9H224,P04637,Q53GA5,A0A087WT22,A0A087WXZ1	hsa-miR-34c-5p,hsa-miR-767-5p,hsa-miR-34a-5p,hsa-miR-30b-5p,hsa-miR-224-5p,hsa-miR-29c-3p,hsa-miR-29a-3p,hsa-miR-29b-3p	Alimentary,Urinary,Skin,Respiratory,Eye,CNS,Developmental,Endocrine,Liver and gall bladder,Musculoskeletal,Cardiovascular,Lymphatic and haematologic,Other,Female genitalia,Breast,Periferial nervous system,Ear,Oral,Male gentialia	GO:0045840,GO:0030325,GO:0032516,GO:0014911,GO:0009636,GO:0035791,GO:0007165,GO:0032526,GO:0018108,GO:0035793,GO:0043406,GO:0048008,GO:0032967,GO:0072284,GO:0060326,GO:0001894,GO:0010863,GO:0072075,GO:0008543,GO:0072262,GO:0032355,GO:0001701,GO:0090280		12	778	0.0674592	0.0170524	YES	YES
P16234	PDGFRA PDGFR2 RHEPDGFRA	21	RTK	5		P67809,A0A0B4J1T2,B4DW78,P14921,B7ZLG1,F1D8N5,Q9GZV8,P10275,A8K725,Q9BZS1	hsa-miR-548aq-3p,hsa-miR-4772-3p,hsa-miR-3689c,hsa-miR-2276-3p,hsa-miR-5582-3p,hsa-miR-548x-3p,hsa-miR-105-5p,hsa-miR-6746-5p,hsa-miR-130b-3p,hsa-miR-548ah-3p,hsa-miR-455-3p,hsa-miR-139-3p,hsa-miR-6885-3p,hsa-miR-218-5p,hsa-miR-548aj-3p,hsa-miR-143-3p,hsa	Alimentary,Urinary,Skin,Respiratory,Eye,CNS,Developmental,Endocrine,Liver and gall bladder,Musculoskeletal,Cardiovascular,Lymphatic and haematologic,Other,Female genitalia,Breast,Periferial nervous system,Ear,Male gentialia	GO:2000249,GO:0030324,GO:0030325,GO:0033327,GO:0048146,GO:2000739,GO:0018108,GO:0060021,GO:0048011,GO:0048008,GO:0008210,GO:0060325,GO:0035790,GO:0060326,GO:0010863,GO:0008543,GO:0046777,GO:0034097,GO:0032355,GO:0001701,GO:0055093,GO:0010544,GO:0002244	606765	8	426.68	0.0649454	0.00208805	YES	YES
Q02246	CNTN2 AXT TAG1 TAX1	22				P67809		Respiratory,Eye,CNS,Endocrine,Other,Female genitalia,Male gentialia	GO:0045665,GO:0045163,GO:0048710,GO:0060168,GO:0048168,GO:0097090,GO:0007612,GO:0031133,GO:0007628,GO:0007160,GO:0022010,GO:0021853,GO:0000226,GO:0031623,GO:0007155,GO:0007411,GO:0007413,GO:0010954,GO:0071206,GO:0071205	615400					NO	NO
Q12860	CNTN1	22	Notch	59	WNT/Wingless_Notch	P67809,Q16254		Skin,Eye,CNS,Endocrine,Liver and gall bladder,Lymphatic and haematologic,Other,Periferial nervous system,Male gentialia	GO:0007219,GO:0010628,GO:0010976,GO:0007155,GO:0007411,GO:0021549,GO:0010765	612540	1	0	0.0643743	0.00852619	NO	NO
Q9Y618	NCOR2 CTG26	23	Notch	120	NHR_Notch	A0A0B4J1T2,B4DW78,P14921,F1D8N5,P15976,P10275,P23769,Q92754,A8K725	hsa-miR-9-5p,hsa-miR-3689c,hsa-miR-125b-5p,hsa-miR-2110,hsa-miR-130b-5p,hsa-miR-1249-5p,hsa-miR-6785-5p,hsa-miR-100-5p,hsa-miR-10b-5p,hsa-miR-6087,hsa-miR-30c-5p,hsa-miR-6133,hsa-miR-6130,hsa-miR-16-5p,hsa-miR-149-3p,hsa-miR-15b-5p,hsa-miR-3689b-3p,hsa-mi	Alimentary,Urinary,Respiratory,Eye,CNS,Developmental,Endocrine,Liver and gall bladder,Musculoskeletal,Lymphatic and haematologic,Other,Female genitalia,Breast,Skin,Cardiovascular,Male gentialia	GO:0007219,GO:0072365,GO:0006325,GO:0000122,GO:0010467,GO:0044281,GO:0006367,GO:0044255,GO:0007179,GO:0006351		5	2106.85	0.0647558	0.0265356	NO	NO
O75376	NCOR1 KIAA1047	23				A0A0B4J1T2,B4DW78,P14921,F1D8N5,P10275,A8K725	hsa-let-7b-5p,hsa-miR-484,hsa-miR-1301-3p,hsa-miR-320a,hsa-miR-615-3p	Alimentary,Urinary,Respiratory,Eye,CNS,Developmental,Endocrine,Liver and gall bladder,Musculoskeletal,Lymphatic and haematologic,Other,Female genitalia,Breast,Cardiovascular,Oral,Male gentialia	GO:0032922,GO:0044281,GO:0046329,GO:0051225,GO:0007219,GO:0000122,GO:0006325,GO:0014067,GO:0010467,GO:0002361,GO:0006367,GO:0006366,GO:0021794,GO:0007623,GO:2000191,GO:0031065,GO:0042632,GO:0044255,GO:0060318,GO:0007179,GO:0072362,GO:0040014,GO:0072368						YES	NO
P42226	STAT6	24	JAK/STAT	39	RTK_JAK/STAT	B4DW78,P14921,Q16254,P15976,A0A024R4C3,B7ZLG1,P01106,P23769,Q9H3D4,A8K725,O15350,Q9BZS1,A0A0C4DFW9	hsa-miR-26b-5p,hsa-miR-10b-5p,hsa-miR-361-5p,hsa-miR-335-5p,hsa-miR-135a-5p	Alimentary,Urinary,Respiratory,Eye,CNS,Developmental,Endocrine,Liver and gall bladder,Musculoskeletal,Lymphatic and haematologic,Other,Female genitalia,Breast,Skin,Cardiovascular,Oral,Male gentialia	GO:0042127,GO:0006351,GO:0035771,GO:0002829,GO:0045087,GO:0000122,GO:0032481,GO:0033598,GO:0048295,GO:0060443,GO:0045944,GO:0006357,GO:0002296,GO:0007165		5	0	0.0650493	0.0101792	YES	NO
P51692	STAT5B	24	JAK/STAT			B4DW78,P14921,P15976,B7ZLG1,P23769,A8K725,Q9BZS1	hsa-miR-106b-3p,hsa-miR-23b-3p,hsa-miR-335-3p,hsa-miR-1914-3p,hsa-miR-6734-5p,hsa-miR-1229-3p,hsa-miR-526b-5p,hsa-miR-4789-3p,hsa-miR-6738-5p,hsa-miR-19b-3p,hsa-miR-19a-3p,hsa-miR-4762-5p,hsa-miR-93-3p,hsa-miR-423-5p,hsa-miR-134-5p,hsa-miR-3184-5p,hsa-miR	Alimentary,Urinary,Skin,Respiratory,Eye,CNS,Developmental,Endocrine,Liver and gall bladder,Musculoskeletal,Lymphatic and haematologic,Other,Female genitalia,Breast,Periferial nervous system,Cardiovascular,Oral,Male gentialia	GO:0006631,GO:0032355,GO:0007595,GO:0046543,GO:0038161,GO:0019915,GO:0045588,GO:0070672,GO:0019218,GO:0050729,GO:0006549,GO:0045647,GO:0042448,GO:0070670,GO:0007259,GO:0043029,GO:0032825,GO:0043066,GO:0030856,GO:0097531,GO:0070669,GO:0046449,GO:0006105	245590	1	0	0.0641486	0.0101792	YES	NO
P42229	STAT5A STAT5	24	JAK/STAT	41	RTK_JAK/STAT,NHR_JAK/STAT,TGF_JAK/STAT	B4DW78,P14921,B7ZLG1,P23769,A8K725,Q9BZS1	hsa-miR-1180-5p,hsa-miR-8080,hsa-miR-4731-3p,hsa-miR-130b-5p,hsa-miR-4763-5p,hsa-miR-8485,hsa-miR-7110-3p,hsa-miR-6818-3p,hsa-miR-6809-3p,hsa-miR-222-3p,hsa-miR-593-3p,hsa-miR-1197,hsa-miR-6873-3p,hsa-miR-4457,hsa-miR-4768-5p,hsa-miR-223-3p,hsa-miR-527,hs	Alimentary,Urinary,Respiratory,Eye,CNS,Developmental,Endocrine,Liver and gall bladder,Musculoskeletal,Lymphatic and haematologic,Other,Female genitalia,Breast,Skin,Cardiovascular,Male gentialia	GO:0006631,GO:0007595,GO:0046543,GO:0018108,GO:0038161,GO:0019915,GO:0045588,GO:0045579,GO:0050729,GO:0006549,GO:0045647,GO:0007259,GO:0043029,GO:0032825,GO:0045954,GO:0030856,GO:0019218,GO:0046449,GO:0006105,GO:0045931,GO:0000255,GO:0046544,GO:0033077		23	0	0.0690501	0.0104402	NO	NO
P17542	TAL1 BHLHA17 SCL TCL5	25	RTK	39	TGF_RTK,JAK/STAT_RTK	B4DW78,P14921,Q16254,P15976,Q9GZV8,P23769,A8K725	hsa-miR-9-5p,hsa-miR-6827-3p,hsa-miR-577,hsa-miR-4719,hsa-miR-8485,hsa-miR-340-3p,hsa-miR-1225-3p,hsa-miR-4429,hsa-miR-342-3p,hsa-miR-223-3p,hsa-miR-377-3p,hsa-miR-1233-3p,hsa-miR-561-5p,hsa-miR-3922-5p,hsa-miR-6807-5p,hsa-miR-6895-3p,hsa-miR-1273e,hsa-mi	Alimentary,Developmental,Respiratory,Eye,Liver and gall bladder,Lymphatic and haematologic,Other,Female genitalia,Breast,Skin,Cardiovascular	GO:0042127,GO:0006366,GO:0030221,GO:0030220,GO:0035162,GO:0043249,GO:0001525,GO:0000122,GO:0035855,GO:2000036,GO:0045931,GO:0007626,GO:0021527,GO:0030218,GO:0030219,GO:0060375,GO:0031334,GO:0060018,GO:0045893,GO:0060217,GO:0060216,GO:0060218,GO:0045165	613065	1	0	0.0659281	0.0101792	YES	NO
P12980	LYL1 BHLHA18	25				B4DW78,P14921,P15976,Q9GZV8,P23769,A8K725	hsa-miR-335-5p,hsa-miR-10b-5p	Alimentary,Developmental,Respiratory,Eye,CNS,Lymphatic and haematologic,Other,Female genitalia,Male gentialia	GO:0030183,GO:0001955,GO:0006355,GO:0006357,GO:0045893,GO:0060216,GO:0006351						YES	NO
Q96SQ7	ATOH8 ATH6 BHLHA21	25				P67809,A0A0B4J1T2,B4DW78,P14921,F1D8N5,P10275,P23769,A8K725	hsa-miR-4639-3p,hsa-miR-1304-3p,hsa-miR-193b-3p,hsa-miR-124-3p,hsa-miR-2277-3p,hsa-miR-3917,hsa-miR-603,hsa-miR-6720-3p,hsa-miR-6078	Alimentary,Urinary,Respiratory,Eye,CNS,Endocrine,Musculoskeletal,Other,Female genitalia,Skin,Male gentialia,Cardiovascular	GO:0010595,GO:0001704,GO:0007399,GO:0060395,GO:0030154,GO:0035148,GO:0045603,GO:0045892,GO:0045893,GO:0051450,GO:0001937,GO:0006351						NO	NO
Q14765	STAT4	26	JAK/STAT	39	RTK_JAK/STAT,TGF_JAK/STAT	Q9UBT1,A0A0B4J1T2,B4DW78,P55317,G4XH65,P14921,B7ZLG1,F1D8N5,Q16254,P03372,P10275,A8KAF4,A8K725,P23771,Q9BZS1	hsa-miR-141-3p	Respiratory,Endocrine,Musculoskeletal,Lymphatic and haematologic,Other,Female genitalia,Breast,Male gentialia	GO:0006468,GO:0019221,GO:0008283,GO:0007259,GO:0045944,GO:0006351	612253	9	0	0.0668615	0.0101792	NO	NO
P40763	STAT3 APRF	26	JAK/STAT	41	RTK_JAK/STAT,WNT/Wingless_JAK/STAT,NHR_JAK/STAT,TGF_JAK/STAT	A8K725,B7ZLG1,B4DW78,Q9BZS1,P14921	hsa-miR-125b-5p,hsa-miR-1178-3p,hsa-miR-4720-3p,hsa-miR-6762-3p,hsa-miR-500b-3p,hsa-miR-371b-3p,hsa-miR-6833-3p,hsa-miR-5095,hsa-miR-4684-5p,hsa-miR-4685-5p,hsa-miR-6837-5p,hsa-miR-1288-5p,hsa-miR-6754-5p,hsa-miR-7110-3p,hsa-miR-877-3p,hsa-miR-4778-3p,hsa	Alimentary,Urinary,Respiratory,Eye,CNS,Developmental,Endocrine,Liver and gall bladder,Musculoskeletal,Lymphatic and haematologic,Other,Female genitalia,Breast,Skin,Cardiovascular,Oral,Male gentialia	GO:0019221,GO:0016310,GO:0019953,GO:2001171,GO:0006928,GO:0042593,GO:0007165,GO:0001659,GO:0032355,GO:0030522,GO:0000122,GO:0006357,GO:0007259,GO:0045747,GO:0043066,GO:2001223,GO:0070102,GO:0008285,GO:0035019,GO:0008283,GO:0006606,GO:0048708,GO:0060019	615952	32	0	0.0709234	0.0105272	YES	NO
P52630	STAT2	26	JAK/STAT	39	RTK_JAK/STAT	A0A0B4J1T2,B4DW78,P14921,F1D8N5,Q16254,P10275,A8K725	hsa-let-7g-5p,hsa-miR-548c-3p,hsa-miR-3613-3p,hsa-miR-3130-5p,hsa-miR-616-5p,hsa-miR-7160-5p,hsa-miR-125a-5p,hsa-miR-6884-5p,hsa-miR-373-5p,hsa-miR-4482-5p,hsa-miR-371b-5p,hsa-miR-4779,hsa-miR-4478,hsa-miR-6840-3p,hsa-miR-4266,hsa-let-7e-5p,hsa-miR-665,hs	Alimentary,Urinary,Respiratory,Eye,CNS,Endocrine,Skin,Musculoskeletal,Lymphatic and haematologic,Other,Female genitalia,Breast,Periferial nervous system,Cardiovascular,Oral,Male gentialia	GO:0019221,GO:0060337,GO:0007259,GO:0098779,GO:0006357,GO:0006351,GO:0016032,GO:0060338,GO:0002230,GO:0051607	616636	5	67.7658	0.0645901	0.0101792	NO	NO
P42224	STAT1	26	JAK/STAT	40	RTK_JAK/STAT,TGF_JAK/STAT	Q9UBT1,P10914,B4DW78,P55317,G4XH65,P14921,B7ZLG1,Q16254,P03372,X5D3F6,A8KAF4,P23769,A8K725,P23771,Q6FHN8,Q9BZS1	hsa-miR-501-5p,hsa-miR-7158-3p,hsa-miR-203b-3p,hsa-miR-1183,hsa-miR-615-3p,hsa-miR-4693-5p,hsa-miR-145-5p,hsa-miR-34a-5p,hsa-miR-146a-5p,hsa-miR-500a-5p,hsa-miR-605-5p,hsa-miR-653-5p,hsa-miR-5009-3p	Alimentary,Urinary,Skin,Respiratory,Eye,CNS,Developmental,Endocrine,Liver and gall bladder,Musculoskeletal,Lymphatic and haematologic,Other,Female genitalia,Breast,Periferial nervous system,Cardiovascular,Oral,Male gentialia	GO:0061326,GO:0019221,GO:0033209,GO:0035458,GO:0003340,GO:0042981,GO:0072136,GO:0000122,GO:0048661,GO:0007259,GO:0043434,GO:0043124,GO:0006351,GO:0034097,GO:0034240,GO:0008015,GO:0060337,GO:0006915,GO:0046725,GO:0060333,GO:0072162,GO:0051591,GO:0045893		19	470.234	0.0674903	0.0205325	NO	NO
K7ELQ4		27													NO	NO
P15336	ATF2 CREB2 CREBP1	27	RTK	40	TGF_RTK,JAK/STAT_RTK	A0A0B4J1T2,B4DW78,P14921,F1D8N5,P10275,P23769,A8K725	hsa-miR-374b-5p,hsa-miR-21-5p,hsa-miR-335-5p,hsa-miR-19b-3p,hsa-miR-15a-5p	Alimentary,Developmental,Respiratory,Eye,CNS,Urinary,Endocrine,Liver and gall bladder,Musculoskeletal,Periferial nervous system,Lymphatic and haematologic,Other,Female genitalia,Breast,Skin,Male gentialia,Oral,Cardiovascular	GO:0034138,GO:0034134,GO:0038123,GO:0038124,GO:0060612,GO:0045444,GO:0003151,GO:0031573,GO:0006325,GO:1902110,GO:0016573,GO:0006366,GO:0002224,GO:0032915,GO:0045087,GO:0051091,GO:0006974,GO:0035666,GO:0034146,GO:0051403,GO:0034166,GO:0034142,GO:0002755		2	0	0.0656738	0.0103532	NO	NO
P17544	ATF7 ATFA	27				A0A0B4J1T2,B4DW78,P14921,K7PPA8,F1D8N5,P04637,B7ZLG1,A0A087X1Q1,Q9GZV8,P10275,P01106,A0A087WT22,Q92754,A8K725,Q53GA5,A0A087WXZ1,Q9BZS1,H2EHT1	hsa-miR-769-5p,hsa-miR-16-5p	Alimentary,Urinary,Respiratory,CNS,Developmental,Liver and gall bladder,Musculoskeletal,Lymphatic and haematologic,Other,Female genitalia,Skin,Cardiovascular,Oral,Male gentialia	GO:0006355,GO:0006351,GO:0016032,GO:0000122						NO	NO
P11473	VDR NR1I1	28	NHR	39	TGF_NHR,WNT/Wingless_NHR	Q9H3D4	hsa-miR-4731-5p,hsa-miR-125b-5p,hsa-miR-6748-3p,hsa-miR-3679-3p,hsa-miR-548aq-3p,hsa-miR-548x-3p,hsa-miR-214-5p,hsa-miR-7155-5p,hsa-miR-5095,hsa-miR-548d-3p,hsa-miR-548ah-3p,hsa-miR-7151-3p,hsa-miR-548aj-3p,hsa-miR-942-5p,hsa-miR-548h-3p,hsa-miR-615-5p,hs	Alimentary,Urinary,Respiratory,CNS,Developmental,Endocrine,Musculoskeletal,Lymphatic and haematologic,Other,Female genitalia,Breast,Skin,Cardiovascular,Oral,Male gentialia	GO:0007595,GO:0060558,GO:0001501,GO:0010628,GO:0007165,GO:0000902,GO:0000122,GO:0038183,GO:0010467,GO:0006367,GO:0045618,GO:0008285,GO:0060058,GO:0006874,GO:0006816,GO:0045892,GO:0060745,GO:0010839,GO:0050892,GO:0045944,GO:0070561,GO:0046697,GO:0010980	166710	7	1903-03-27 05:49:22	0.0654624	0.0101792	NO	YES
O75469	NR1I2 PXR	28	NHR	39		A0A0B4J1T2,P15976,A0A0C4DFW9,P41235,F1D8N5,F1D8T1,F1D8T0,B9VVT8,A0A024R4C3,P10275,P23769,O15350,A0A087WXV4,F1D8S2	hsa-let-7a-5p,hsa-miR-16-5p,hsa-miR-148a-3p,hsa-miR-615-3p	Alimentary,Lymphatic and haematologic,Respiratory,Liver and gall bladder,Male gentialia	GO:0030522,GO:0042738,GO:0042908,GO:0006805,GO:0010467,GO:0045892,GO:0045893,GO:0006367,GO:0045944,GO:0046618,GO:0008202,GO:0007165		4	213.978	0.0625214	0.0163564	NO	NO
P10276	RARA NR1B1	29	NHR	132	RTK_NHR,TGF_NHR,JAK/STAT_NHR,WNT/Wingless_NHR	Q9UBT1,A0A0B4J1T2,B4DW78,P55317,G4XH65,P14921,B7ZLG1,F1D8N5,P67809,P03372,Q9GZV8,P10275,P01106,A8KAF4,P23769,Q92754,A8K725,P23771,Q9BZS1,P08047	hsa-miR-3689c,hsa-miR-125a-5p,hsa-miR-1249-5p,hsa-miR-4756-5p,hsa-miR-218-5p,hsa-miR-6133,hsa-miR-6130,hsa-miR-6808-5p,hsa-miR-3714,hsa-miR-3689b-3p,hsa-miR-3689a-3p,hsa-miR-5196-5p,hsa-miR-4739,hsa-miR-615-3p,hsa-miR-515-5p,hsa-miR-4510,hsa-miR-1273h-5p,	Alimentary,Urinary,Respiratory,Eye,CNS,Developmental,Endocrine,Liver and gall bladder,Musculoskeletal,Lymphatic and haematologic,Other,Female genitalia,Breast,Skin,Oral,Male gentialia	GO:0071222,GO:0055012,GO:0060173,GO:0007165,GO:0031076,GO:0060324,GO:0035264,GO:0060591,GO:0032526,GO:0048384,GO:0045787,GO:0000122,GO:0010467,GO:0001657,GO:0030853,GO:0002068,GO:0043066,GO:0006367,GO:0060534,GO:0001843,GO:0003417,GO:0032720,GO:0008284	612376	17	13305.8	0.0680234	0.0184444	YES	YES
P10826	RARB HAP NR1B2	29	NHR	39		P10275,F1D8N5,P01106,Q92754,A0A0B4J1T2	hsa-miR-548aq-3p,hsa-miR-548c-3p,hsa-miR-497-5p,hsa-miR-548x-3p,hsa-miR-30c-5p,hsa-miR-548ah-3p,hsa-miR-578,hsa-miR-548aj-3p,hsa-miR-16-5p,hsa-miR-33a-3p,hsa-miR-15b-5p,hsa-miR-4307,hsa-miR-195-5p,hsa-miR-548j-3p,hsa-miR-15a-5p,hsa-miR-548ae-3p,hsa-miR-16	Alimentary,Urinary,Respiratory,Eye,CNS,Developmental,Endocrine,Liver and gall bladder,Musculoskeletal,Cardiovascular,Lymphatic and haematologic,Other,Female genitalia,Breast,Skin,Ear,Male gentialia	GO:0055012,GO:0048566,GO:0007165,GO:0035264,GO:0048048,GO:0043065,GO:0000122,GO:0010467,GO:0032331,GO:0002068,GO:0045666,GO:0006367,GO:0003417,GO:0008284,GO:0008285,GO:0021756,GO:0043066,GO:0035116,GO:0001657,GO:0003148,GO:0031641,GO:0045944,GO:0003406	615524	7	1.32139	0.0625267	0.0101792	NO	YES
P13631	RARG NR1B3	29	NHR	39		Q9UBT1,P67809,B4DW78,G4XH65,P14921,Q9GZV8,P03372,B7ZLG1,A8KAF4,P23769,Q92754,A8K725,Q9BZS1	hsa-miR-34c-5p,hsa-miR-124-3p,hsa-miR-320c,hsa-miR-10b-5p,hsa-miR-182-5p,hsa-miR-335-5p	Alimentary,Urinary,Skin,Respiratory,Eye,CNS,Developmental,Endocrine,Liver and gall bladder,Musculoskeletal,Other,Female genitalia,Breast,Periferial nervous system,Male gentialia,Cardiovascular	GO:0031076,GO:0031641,GO:0060324,GO:0035264,GO:0048384,GO:0048048,GO:0032331,GO:0000122,GO:0010467,GO:0043065,GO:0002068,GO:0043066,GO:0070384,GO:0060534,GO:0003430,GO:0043068,GO:0008284,GO:0008285,GO:0032526,GO:0006367,GO:0060070,GO:0035116,GO:0060740		6	1.32139	0.0624893	0.0101792	NO	YES
P05019	IGF1 IBP1	30	RTK	168	NHR_RTK,TGF_RTK	A0A0B4J1T2,B4DW78,H3BPS5,P05412,P14921,P42229,K7EK35,F1D8N5,P49716,B7ZLG1,A8K6I5,Q59GY7,P10275,P51692,Q9GZV8,P23769,A8K725,Q02556,Q9BZS1	hsa-miR-6851-5p,hsa-miR-6788-5p,hsa-miR-6765-5p,hsa-miR-149-3p,hsa-miR-4478,hsa-miR-3689b-3p,hsa-miR-30c-1-3p,hsa-miR-6880-5p,hsa-miR-223-5p,hsa-let-7i-5p,hsa-miR-6799-5p,hsa-miR-30b-3p,hsa-miR-483-3p,hsa-miR-6867-5p,hsa-miR-190a-5p,hsa-miR-211-3p,hsa-miR	Alimentary,Urinary,Skin,Respiratory,Eye,CNS,Developmental,Endocrine,Liver and gall bladder,Musculoskeletal,Cardiovascular,Lymphatic and haematologic,Other,Female genitalia,Breast,Periferial nervous system,Ear,Male gentialia	GO:2001237,GO:0007596,GO:0014834,GO:0001501,GO:0007165,GO:0035264,GO:0051897,GO:0007517,GO:0060527,GO:0006260,GO:0045669,GO:0009441,GO:0030166,GO:0030168,GO:0042523,GO:0050731,GO:0030879,GO:0045821,GO:0045840,GO:0006928,GO:0050821,GO:0048009,GO:0046326	608747	3	7183.03	0.0656974	0.0276666	NO	NO
P01344	IGF2 PP1446	30	RTK	64		P67809,P08047,P49715,P49711,Q546S1,P18146,Q6PI38,P19544,P11161	hsa-miR-8084,hsa-miR-125b-5p,hsa-miR-6802-3p,hsa-miR-5194,hsa-miR-150-5p,hsa-miR-877-5p,hsa-miR-100-5p,hsa-miR-4707-5p,hsa-miR-9-3p,hsa-miR-615-5p,hsa-miR-4779,hsa-miR-1914-3p,hsa-miR-6891-5p,hsa-miR-5003-3p,hsa-miR-6784-3p,hsa-miR-6738-5p,hsa-miR-429,hsa	Alimentary,Urinary,Respiratory,Eye,CNS,Developmental,Endocrine,Liver and gall bladder,Musculoskeletal,Lymphatic and haematologic,Other,Female genitalia,Breast,Periferial nervous system,Cardiovascular,Male gentialia	GO:0046628,GO:0045840,GO:0031017,GO:0007596,GO:0009887,GO:0038028,GO:0001501,GO:0001503,GO:0051146,GO:0071902,GO:0051897,GO:0007275,GO:0043085,GO:0044267,GO:0006349,GO:0002576,GO:0045725,GO:0008284,GO:0008286,GO:2000467,GO:0042104,GO:2000273,GO:0043410	616489	4	263	0.0631524	0.00852619	NO	NO
P26992	CNTFR	31	JAK/STAT	52	RTK_JAK/STAT		hsa-miR-708-5p,hsa-miR-26b-5p	Urinary,Eye,CNS,Developmental,Musculoskeletal,Other,Breast,Skin,Male gentialia,Cardiovascular	GO:0008284,GO:0007548,GO:0070120,GO:0007399,GO:0001967,GO:0043524,GO:0007165,GO:0003360,GO:0060538		4	263	0.0648706	0.00852619	NO	NO
Q14213	EBI3 IL27B	31				P67809,B7ZLG1,Q9BZS1	hsa-miR-6511a-5p,hsa-miR-6808-5p,hsa-miR-1910-3p,hsa-miR-6512-3p,hsa-miR-4690-3p,hsa-miR-766-3p,hsa-miR-6720-5p,hsa-miR-449c-5p,hsa-miR-2682-5p,hsa-miR-508-5p,hsa-miR-6849-3p,hsa-miR-5685,hsa-miR-324-3p,hsa-miR-34b-5p,hsa-miR-6893-5p,hsa-miR-6069,hsa-miR-	Developmental,Eye,Endocrine,Liver and gall bladder,Lymphatic and haematologic,Other,Female genitalia,Skin,Cardiovascular	GO:0006959,GO:0045078,GO:0019221,GO:0042098,GO:0042088,GO:0046641						NO	NO
Q14626	IL11RA	31	JAK/STAT	2		P67809,P01106	hsa-miR-346	Alimentary,Developmental,Respiratory,Eye,CNS,Endocrine,Liver and gall bladder,Musculoskeletal,Lymphatic and haematologic,Other,Female genitalia,Breast,Skin,Cardiovascular,Male gentialia	GO:0032502,GO:0007566,GO:0060322,GO:0007165	614188	3	3	0.0664247	0.000261006	NO	YES
P08887	IL6R	31	JAK/STAT	64		P67809,A0A0B4J1T2,B4DW78,P14921,F1D8N5,P15976,P10275,P23769,Q92754,A8K725	hsa-miR-125b-5p,hsa-miR-6741-3p,hsa-miR-4793-5p,hsa-miR-548ay-3p,hsa-miR-5095,hsa-miR-5096,hsa-miR-215-5p,hsa-miR-4722-3p,hsa-miR-2052,hsa-miR-4284,hsa-miR-6764-5p,hsa-miR-6809-3p,hsa-miR-5680,hsa-miR-4726-3p,hsa-miR-619-5p,hsa-miR-34c-5p,hsa-miR-6840-3p,	Alimentary,Respiratory,Eye,CNS,Liver and gall bladder,Musculoskeletal,Lymphatic and haematologic,Other,Female genitalia,Breast,Skin,Cardiovascular,Male gentialia	GO:0051384,GO:0019221,GO:0097191,GO:0032966,GO:0050829,GO:0032496,GO:0002384,GO:0016049,GO:0010332,GO:0042517,GO:0070102,GO:0045669,GO:0002690,GO:0008284,GO:0031018,GO:0034097,GO:0070120,GO:0048661,GO:0043410,GO:0006953,GO:0050830,GO:0051591,GO:0043434	614753	2	264	0.0630491	0.00852619	NO	YES
P10588	NR2F6 EAR2 ERBAL2	32	NHR	0		A8K725,B4DW78,P14921	hsa-miR-4731-5p,hsa-miR-302c-3p,hsa-miR-4423-5p,hsa-miR-520a-3p,hsa-miR-302a-3p,hsa-miR-7160-5p,hsa-miR-520d-3p,hsa-miR-5095,hsa-miR-302d-3p,hsa-miR-6884-5p,hsa-miR-6720-5p,hsa-miR-1343-5p,hsa-miR-30a-5p,hsa-miR-6501-5p,hsa-miR-7155-5p,hsa-miR-30a-3p,hsa-	Alimentary,Urinary,Respiratory,Eye,CNS,Developmental,Endocrine,Liver and gall bladder,Musculoskeletal,Lymphatic and haematologic,Other,Female genitalia,Breast,Skin,Cardiovascular,Male gentialia	GO:0048666,GO:0030522,GO:0050965,GO:0000122,GO:0006367,GO:0010467,GO:0007165,GO:0043153		5	0.888889	0.0633382	0.0101792	NO	NO
P03372	ESR1 ESR NR3A1	32	TGF,NHR	637	TGF_NHR,JAK/STAT_NHR,WNT/Wingless_NHR,WNT/Wingless_TGF,NHR_TGF,RTK_TGF,JAK/STAT_TGF,RTK_NHR	Q9UBT1,A0A0B4J1T2,A0A0D9SEN7,Q13950,G4XH65,Q32MY8,P06401,P40763,F1D8N5,Q16254,B7ZLG1,P15976,P03372,P10275,P67809,A8KAF4,P23769,Q92754,Q9BZS1	hsa-miR-18a-5p,hsa-miR-548aq-3p,hsa-miR-302c-3p,hsa-miR-548e-5p,hsa-miR-4709-3p,hsa-miR-548x-3p,hsa-miR-520d-3p,hsa-miR-18b-5p,hsa-miR-302d-3p,hsa-miR-130b-3p,hsa-miR-548ah-3p,hsa-miR-100-5p,hsa-miR-4264,hsa-miR-548aj-3p,hsa-miR-520e,hsa-miR-548h-3p,hsa-m	Alimentary,Urinary,Respiratory,Endocrine,Musculoskeletal,Other,Female genitalia,Breast,Cardiovascular,Male gentialia	GO:0048146,GO:0008584,GO:0045429,GO:0051000,GO:0007165,GO:0060065,GO:0010863,GO:0060750,GO:0060068,GO:0032355,GO:0001547,GO:0030520,GO:0042981,GO:0060527,GO:0010467,GO:0060523,GO:0045893,GO:0006366,GO:0043124,GO:0060687,GO:0002064,GO:0006367,GO:0071392		22	24832.3	0.0692002	0.226553	YES	YES
Q92731	ESR2 ESTRB NR3A2	32	NHR	32	TGF_NHR	Q9UBT1,A0A0B4J1T2,B4DW78,G4XH65,P14921,F1D8N5,P67809,P03372,P10275,P01106,A8KAF4,P23769,A8K725	hsa-miR-4731-5p,hsa-miR-520g-3p,hsa-miR-2052,hsa-miR-520a-3p,hsa-miR-302a-3p,hsa-miR-150-5p,hsa-miR-17-5p,hsa-miR-19b-1-5p,hsa-miR-5095,hsa-miR-302d-3p,hsa-miR-30a-5p,hsa-miR-302c-3p,hsa-miR-512-3p,hsa-miR-5089-5p,hsa-miR-619-5p,hsa-miR-520c-3p,hsa-miR-37	Developmental,Other,Male gentialia	GO:0051091,GO:0030520,GO:0030308,GO:0000122,GO:0006355,GO:0010467,GO:0045893,GO:0006367,GO:0007267,GO:1900116,GO:0007165		8	133.854	0.0651419	0.0101792	NO	YES
H0Y3Z8		33							GO:0019221						NO	NO
P38484	IFNGR2 IFNGT1	33	JAK/STAT	64	RTK_JAK/STAT	A0A0B4J1T2,B4DW78,P14921,B7ZLG1,F1D8N5,P15976,P10275,P23769,A8K725,Q9BZS1	hsa-miR-4666a-5p,hsa-miR-654-3p,hsa-miR-6876-3p,hsa-miR-6885-3p,hsa-miR-6818-3p,hsa-miR-4288,hsa-miR-15b-5p,hsa-miR-26b-5p,hsa-miR-593-3p,hsa-miR-626,hsa-miR-1296-5p,hsa-miR-6893-3p,hsa-miR-346,hsa-miR-7151-5p,hsa-miR-4786-5p,hsa-miR-769-5p,hsa-miR-4275,h	Alimentary,Urinary,Respiratory,Eye,CNS,Developmental,Endocrine,Liver and gall bladder,Musculoskeletal,Cardiovascular,Lymphatic and haematologic,Other,Female genitalia,Breast,Skin,Ear,Oral,Male gentialia	GO:0060334,GO:0060333,GO:0019221,GO:0007166,GO:0009615	614889	4	131.5	0.0651767	0.00852619	NO	YES
Q08334	IL10RB CRFB4 D21S58 D21S66	33	JAK/STAT	64	RTK_JAK/STAT	P67809,B7ZLG1,P23771,Q9BZS1	hsa-miR-6088,hsa-miR-8082,hsa-miR-5193,hsa-miR-6879-3p,hsa-miR-660-3p,hsa-miR-4284,hsa-miR-4770,hsa-miR-143-3p,hsa-miR-129-5p,hsa-miR-1304-3p,hsa-miR-4309,hsa-miR-6741-3p,hsa-miR-1247-3p,hsa-miR-4534,hsa-miR-4532,hsa-miR-1307-3p,hsa-miR-4294,hsa-miR-6749-	Alimentary,Urinary,Skin,Respiratory,Eye,CNS,Developmental,Endocrine,Liver and gall bladder,Musculoskeletal,Lymphatic and haematologic,Other,Female genitalia,Breast,Periferial nervous system,Cardiovascular,Male gentialia	GO:0006955,GO:0007165,GO:0019221,GO:0006954,GO:0051607	610425	11	926	0.0670391	0.0596833	NO	NO
O15169	AXIN1 AXIN	34	TGF,RTK,WNT/Wingless	1	RTK_WNT/Wingless,NHR_RTK,Hedgehog_RTK,TGF_RTK,WNT/Wingless_RTK,WNT/Wingless_TGF,NHR_TGF,NHR_WNT/Wingless,Hedgehog_TGF,Hedgehog_WNT/Wingless,RTK_TGF,TGF_WNT/Wingless	Q9UBT1,B4DW78,P55317,G4XH65,P14921,P15976,P03372,A8KAF4,P23769,Q92754,A8K725,P23771	hsa-miR-484,hsa-miR-320c,hsa-miR-335-5p,hsa-miR-320a,hsa-miR-218-5p,hsa-miR-92a-3p,hsa-miR-769-3p	Alimentary,Urinary,Respiratory,Eye,CNS,Developmental,Endocrine,Liver and gall bladder,Musculoskeletal,Lymphatic and haematologic,Other,Female genitalia,Breast,Skin,Cardiovascular,Oral,Male gentialia	GO:0033138,GO:0090263,GO:0030154,GO:0032147,GO:0010800,GO:0021881,GO:0090244,GO:0035412,GO:0032436,GO:0008219,GO:0030178,GO:0048048,GO:0007257,GO:0051248,GO:0001701,GO:0071514,GO:0043547,GO:0007368,GO:0030910,GO:0051260,GO:0036342,GO:0001743,GO:0000209	114551	15	6777.06	0.0684176	0.0123543	YES	NO
Q9Y2T1	AXIN2	34	WNT/Wingless	0	TGF_WNT/Wingless	B4DW78,P14921,Q9GZV8,B7ZLG1,A8K725,Q9BZS1	hsa-miR-497-5p,hsa-miR-3617-5p,hsa-miR-2278,hsa-miR-16-5p,hsa-miR-15b-5p,hsa-miR-4496,hsa-miR-195-5p,hsa-miR-15a-5p,hsa-miR-34c-3p,hsa-miR-3148,hsa-miR-34a-3p,hsa-miR-641,hsa-miR-34a-5p,hsa-miR-4668-5p,hsa-miR-208b-3p,hsa-miR-6501-3p,hsa-miR-499a-5p,hsa-m	Alimentary,Urinary,Respiratory,CNS,Developmental,Endocrine,Liver and gall bladder,Lymphatic and haematologic,Other,Female genitalia,Breast,Skin,Cardiovascular,Male gentialia	GO:0090263,GO:0030154,GO:0038032,GO:0035414,GO:0090244,GO:0010942,GO:0008219,GO:0030282,GO:0003139,GO:0070602,GO:0045668,GO:0003413,GO:0090090,GO:0008285,GO:0032423,GO:0008283,GO:0034613,GO:0048255,GO:0042476,GO:0043570,GO:0043547,GO:0010718,GO:0001957	608615	1	0	0.0642049	0	YES	NO
Q9Y4H2	IRS2	35	RTK			A0A0B4J1T2,P08047,Q9UQR1,F1D8N5,B7ZLG1,P10275,P23769,Q9BZS1	hsa-miR-4793-5p,hsa-miR-4653-5p,hsa-miR-33a-5p,hsa-miR-489-3p,hsa-let-7e-5p,hsa-miR-3607-5p,hsa-miR-7-5p,hsa-miR-374b-5p,hsa-miR-484,hsa-miR-6730-3p,hsa-miR-6719-3p,hsa-miR-4299,hsa-miR-301a-5p,hsa-miR-145-5p,hsa-miR-3921,hsa-let-7b-5p,hsa-miR-301b-5p,hsa		GO:0033673,GO:0032024,GO:0030335,GO:0010907,GO:0007165,GO:0046326,GO:0032869,GO:0002903,GO:0008543,GO:0019216,GO:0010748,GO:0071333,GO:0045725,GO:0030879,GO:0008284,GO:0008286,GO:0030890,GO:0008283,GO:0045087,GO:0055088,GO:0007173,GO:0048011,GO:0048015	125853	4	77.3764	0.0650262	0	NO	NO
P35568	IRS1	35	RTK,JAK/STAT	81	RTK_JAK/STAT,JAK/STAT_RTK	A0A0B4J1T2,B4DW78,P14921,B7ZLG1,F1D8N5,Q9GZV8,P10275,P23769,A8K725,Q9BZS1	hsa-miR-1185-1-3p,hsa-miR-152-3p,hsa-miR-105-5p,hsa-miR-1185-2-3p,hsa-miR-4676-3p,hsa-miR-8485,hsa-miR-892c-3p,hsa-miR-148a-3p,hsa-miR-5011-5p,hsa-miR-7-5p,hsa-let-7f-2-3p,hsa-miR-429,hsa-miR-511-3p,hsa-miR-603,hsa-miR-6867-5p,hsa-miR-223-5p,hsa-miR-190a-	Alimentary,Developmental,Skin,Respiratory,Eye,CNS,Endocrine,Liver and gall bladder,Musculoskeletal,Cardiovascular,Other,Female genitalia,Breast,Periferial nervous system,Ear,Oral,Male gentialia	GO:0034504,GO:0046628,GO:0007165,GO:0030335,GO:0010907,GO:0048009,GO:0046676,GO:0046326,GO:0032869,GO:0032868,GO:0008543,GO:0002053,GO:0016042,GO:0045725,GO:0030879,GO:0008284,GO:0008286,GO:0045087,GO:0046627,GO:0043552,GO:0007173,GO:0048011,GO:0043434	125853	12	7535.23	0.0677276	0.0742996	NO	NO
O14654	IRS4	35	RTK		JAK/STAT_RTK	P67809,P15976	hsa-miR-18a-5p,hsa-miR-125b-5p,hsa-miR-222-3p,hsa-miR-330-5p,hsa-miR-652-3p,hsa-miR-193b-3p,hsa-let-7e-5p,hsa-miR-484,hsa-miR-615-3p,hsa-miR-331-3p,hsa-miR-744-5p,hsa-miR-505-3p,hsa-let-7b-5p,hsa-miR-21-3p,hsa-miR-191-5p,hsa-miR-18a-3p,hsa-miR-16-5p,hsa-m		GO:0009967,GO:0008286,GO:0007165,GO:0019216		5	773.67	0.0666788	0	NO	NO
P15509	CSF2RA CSF2R CSF2RY	36	JAK/STAT	0				Urinary,Respiratory,CNS,Developmental,Liver and gall bladder,Musculoskeletal,Lymphatic and haematologic,Female genitalia,Male gentialia	GO:0097011	300770	5	159.308	0.0653513	0.000261006	NO	YES
P26951	IL3RA IL3R	36	JAK/STAT	0				Alimentary,Urinary,Respiratory,Eye,CNS,Developmental,Endocrine,Liver and gall bladder,Musculoskeletal,Lymphatic and haematologic,Other,Breast,Male gentialia	GO:0038156,GO:0036016		3	263	0.065328	0.00852619	NO	NO
P31785	IL2RG	36	JAK/STAT		RTK_JAK/STAT	A8K725,P67809,B4DW78,P14921			GO:0035771,GO:0038111,GO:0038110,GO:0007165,GO:0016032,GO:0006955	312863	5	264	0.0657328	0.00852619	NO	YES
P32927	CSF2RB IL3RB IL5RB	36				B7ZLG1,Q9BZS1,P23769		Developmental,CNS,Liver and gall bladder,Musculoskeletal,Lymphatic and haematologic,Other	GO:0038156,GO:0036016,GO:0007585,GO:0038043,GO:0007165	614370					NO	YES
Q9HC73	CRLF2 CRL2 ILXR TSLPR	36	JAK/STAT								4	787	0.0653396	0.0169654	YES	NO
P19235	EPOR	36	JAK/STAT	1	RTK_JAK/STAT	P67809,A0A0B4J1T2,B4DW78,P14921,F1D8N5,P15976,P10275,P01106,P23769,A8K725	hsa-miR-125b-5p,hsa-miR-190a-3p,hsa-miR-1277-5p,hsa-miR-4530,hsa-miR-4763-5p,hsa-miR-5580-3p,hsa-miR-511-3p,hsa-miR-335-5p,hsa-miR-503-5p,hsa-miR-4642,hsa-miR-223-5p,hsa-miR-361-3p,hsa-miR-6894-3p,hsa-miR-5011-5p	Alimentary,Urinary,Respiratory,Eye,CNS,Developmental,Endocrine,Liver and gall bladder,Musculoskeletal,Lymphatic and haematologic,Other,Female genitalia,Cardiovascular,Male gentialia	GO:0007507,GO:0007420,GO:0038162,GO:0007204,GO:0043524,GO:0007165,GO:0046697	133100	4	263	0.0655914	0.00852619	NO	YES
Q92997	DVL3 KIAA0208	37	RTK,WNT/Wingless	3	RTK_WNT/Wingless,TGF_RTK,WNT/Wingless_RTK,JAK/STAT_WNT/Wingless,TGF_WNT/Wingless,JAK/STAT_RTK	P67809,P23769	hsa-miR-2467-5p,hsa-let-7g-5p,hsa-miR-3975,hsa-miR-153-5p,hsa-miR-136-3p,hsa-miR-6884-5p,hsa-miR-4795-3p,hsa-miR-10b-5p,hsa-miR-4756-3p,hsa-let-7e-5p,hsa-miR-6848-3p,hsa-miR-3919,hsa-miR-655-5p,hsa-miR-6830-5p,hsa-miR-24-3p,hsa-miR-1250-3p,hsa-miR-4471,hs	Alimentary,Urinary,Skin,Respiratory,Eye,CNS,Developmental,Endocrine,Liver and gall bladder,Musculoskeletal,Lymphatic and haematologic,Other,Female genitalia,Breast,Periferial nervous system,Cardiovascular,Oral,Male gentialia	GO:0090090,GO:0038031,GO:0090103,GO:0090263,GO:0003148,GO:0016055,GO:0042493,GO:0001934,GO:0060071,GO:0060070,GO:0045893,GO:0043507,GO:0035556,GO:0090179,GO:0035567		11	1130.03	0.0668493	0.00548112	NO	NO
O14640	DVL1	37	WNT/Wingless		RTK_WNT/Wingless,JAK/STAT_WNT/Wingless,NHR_WNT/Wingless,Hedgehog_WNT/Wingless,Notch_WNT/Wingless,TGF_WNT/Wingless	Q16254,P23769	hsa-miR-3688-5p,hsa-miR-339-5p,hsa-miR-7155-3p,hsa-miR-891a-3p,hsa-miR-4469,hsa-miR-10a-5p,hsa-miR-885-3p,hsa-miR-744-5p,hsa-miR-1470,hsa-miR-378a-3p,hsa-miR-7113-3p,hsa-miR-5002-3p,hsa-miR-4641,hsa-miR-6793-3p,hsa-miR-4667-3p		GO:0048675,GO:0034504,GO:0050808,GO:0032436,GO:0090263,GO:0035372,GO:0030177,GO:0001505,GO:0060134,GO:0007411,GO:0035556,GO:0032091,GO:0090103,GO:0006366,GO:0090090,GO:0006469,GO:0021915,GO:0035176,GO:0048668,GO:0031122,GO:0007528,GO:0060070,GO:0045893	616331	15	14134.6	0.0687841	0.0673395	NO	NO
P54792	DVL1P1 DVL DVL1 DVL1L1	37							GO:0007507,GO:0035556,GO:0016055						NO	NO
O14641	DVL2	37	WNT/Wingless	2	JAK/STAT_WNT/Wingless,RTK_WNT/Wingless,TGF_WNT/Wingless,Hedgehog_WNT/Wingless,Notch_WNT/Wingless	A8K725,B4DW78,P14921	hsa-miR-324-3p,hsa-miR-221-3p,hsa-miR-484,hsa-miR-124-3p	Alimentary,Urinary,Respiratory,Eye,CNS,Developmental,Endocrine,Musculoskeletal,Lymphatic and haematologic,Other,Female genitalia,Skin,Cardiovascular,Male gentialia	GO:0090263,GO:0043507,GO:0003151,GO:0090103,GO:0044340,GO:0006366,GO:0061098,GO:0001843,GO:0090090,GO:0034613,GO:0060071,GO:0060070,GO:0022007,GO:0035329,GO:0007264,GO:0035567,GO:0007507,GO:0051091,GO:0007379,GO:0090179,GO:0016055,GO:0001934,GO:0045893		8	915.2	0.0662324	0.00295807	NO	NO
Q9UQC2	GAB2 KIAA0571	38	RTK	326	JAK/STAT_RTK	Q9UBT1,P67809,P15976,P55317,G4XH65,Q9GZV8,P03372,B7ZLG1,A8KAF4,P23769,P23771,Q9BZS1	hsa-miR-6720-5p,hsa-let-7g-5p,hsa-miR-6512-3p,hsa-miR-192-5p,hsa-miR-215-5p,hsa-miR-186-5p,hsa-miR-3529-3p,hsa-miR-335-5p,hsa-miR-6849-3p,hsa-miR-218-5p,hsa-miR-6507-5p,hsa-miR-6777-3p	Alimentary,Urinary,Respiratory,Eye,CNS,Developmental,Endocrine,Liver and gall bladder,Musculoskeletal,Lymphatic and haematologic,Other,Female genitalia,Breast,Skin,Cardiovascular,Oral,Male gentialia	GO:0008284,GO:0038095,GO:0045087,GO:0030316,GO:0043306,GO:0007169,GO:0048015		3	15504.8	0.0651361	0.245345	NO	NO
Q8WWW8	GAB3	38				P67809,A0A0B4J1T2,B4DW78,P14921,F1D8N5,P10275,P23769,A8K725	hsa-miR-335-5p,hsa-miR-124-3p		GO:0030225						NO	NO
Q2WGN9	GAB4	38				P67809			GO:0007229,GO:0016477						NO	NO
Q13480	GAB1	38	RTK	0	JAK/STAT_RTK	B7ZLG1,P15976,Q9BZS1,P23769,Q92754	hsa-miR-20b-5p,hsa-miR-106b-5p,hsa-miR-20a-5p,hsa-miR-519d-3p,hsa-miR-30a-5p,hsa-miR-30b-5p,hsa-miR-181d-5p,hsa-miR-30e-5p,hsa-miR-17-5p,hsa-miR-30c-5p,hsa-miR-30d-5p,hsa-miR-93-5p	Alimentary,Urinary,Skin,Respiratory,CNS,Developmental,Endocrine,Liver and gall bladder,Musculoskeletal,Lymphatic and haematologic,Other,Female genitalia,Breast,Periferial nervous system,Cardiovascular,Male gentialia	GO:0007257,GO:0008286,GO:0038095,GO:0048015,GO:0008283,GO:0060711,GO:0045087,GO:0048011,GO:0048008,GO:0030334,GO:0007173,GO:0007507,GO:0070102,GO:0008544,GO:0008543,GO:0006979		3	0	0.0657623	0	NO	NO
Q16665	HIF1A BHLHE78 MOP1 PASD8	39	Notch	39	WNT/Wingless_Notch	Q9UBT1,A0A0B4J1T2,B4DW78,G4XH65,P14921,B7ZLG1,F1D8N5,P18146,P03372,P10275,P01106,A8KAF4,P23769,A8K725,Q9BZS1,Q546S1	hsa-miR-18a-5p,hsa-miR-548ah-5p,hsa-miR-889-3p,hsa-miR-210-3p,hsa-miR-4799-5p,hsa-miR-153-5p,hsa-miR-5094,hsa-miR-18b-5p,hsa-miR-509-3-5p,hsa-miR-3668,hsa-miR-4282,hsa-miR-151a-3p,hsa-miR-576-3p,hsa-miR-106b-3p,hsa-let-7b-5p,hsa-miR-33a-5p,hsa-miR-4463,hs	Alimentary,Urinary,Respiratory,Eye,CNS,Developmental,Endocrine,Liver and gall bladder,Musculoskeletal,Cardiovascular,Lymphatic and haematologic,Other,Female genitalia,Breast,Skin,Ear,Oral,Male gentialia	GO:0060574,GO:0019896,GO:0045926,GO:0046886,GO:0035774,GO:0032909,GO:0007595,GO:2001054,GO:0046716,GO:0035162,GO:0042593,GO:0051000,GO:0007165,GO:0032963,GO:0030502,GO:0001525,GO:1903715,GO:0021987,GO:0003151,GO:0007219,GO:0051541,GO:0045648,GO:0001666		1	0	0.0643743	0.0101792	NO	NO
Q99814	EPAS1 BHLHE73 HIF2A MOP2 PASD2	39				Q9UBT1,A0A0B4J1T2,B4DW78,G4XH65,P14921,F1D8N5,Q16254,P15976,P03372,P10275,P67809,A8KAF4,P23769,A8K725,P23771	hsa-miR-185-5p,hsa-miR-17-5p,hsa-miR-20a-5p,hsa-miR-145-5p,hsa-miR-6763-3p,hsa-miR-4758-3p,hsa-miR-7108-3p	Alimentary,Urinary,Skin,Respiratory,Eye,CNS,Developmental,Endocrine,Liver and gall bladder,Musculoskeletal,Lymphatic and haematologic,Other,Female genitalia,Breast,Periferial nervous system,Cardiovascular,Oral,Male gentialia	GO:0001666,GO:0030324,GO:0002027,GO:0030218,GO:0061418,GO:0006366,GO:0007601,GO:0048469,GO:0048625,GO:0001974,GO:0042415,GO:0055072,GO:0045944,GO:0007165,GO:0071456,GO:0035019,GO:0001525,GO:0001892,GO:0043619,GO:0007005,GO:0043129	611783					NO	NO
P06401	PGR NR3C3	40	NHR	75	Notch_NHR,TGF_NHR	Q9UBT1,P55317,G4XH65,P08047,P03372,A8KAF4,P01100,Q6FG41,P05412,P23771	hsa-miR-126-3p,hsa-miR-181a-5p	Urinary,Musculoskeletal,CNS	GO:0050847,GO:0050678,GO:0006367,GO:0001542,GO:0038001,GO:0010629,GO:0010467,GO:0045944,GO:0007165,GO:0048286,GO:0007267,GO:0002070,GO:0060748	264080	4	214.025	0.0649858	0.0101792	NO	YES
P10275	AR DHTR NR3C4	40	NHR		Notch_NHR,RTK_NHR,TGF_NHR,WNT/Wingless_NHR	P67809,Q01094,A0A087X1Q1,P04637,H2EHT1,A0A0B4J1T2,F1D8N5,K7PPA8,Q9BSD8,B2RBI8,P10275,A0A087WT22,Q00577,Q15853,Q53GA5,A0A087WXZ1,O43524,P37275	hsa-miR-2110,hsa-miR-6788-5p,hsa-miR-4778-3p,hsa-miR-1275,hsa-miR-4307,hsa-miR-30c-1-3p,hsa-miR-5586-3p,hsa-miR-223-5p,hsa-miR-1277-5p,hsa-miR-650,hsa-miR-124-3p,hsa-miR-4644,hsa-miR-548c-3p,hsa-miR-491-5p,hsa-miR-675-3p,hsa-miR-625-5p,hsa-miR-589-3p,hsa-		GO:2001237,GO:0007165,GO:0090003,GO:0030522,GO:0030521,GO:0010467,GO:0030850,GO:0006367,GO:0045726,GO:0045720,GO:0045945,GO:0008284,GO:0008283,GO:0006810,GO:0007548,GO:0045893,GO:0007267,GO:0016049,GO:0007264,GO:0051259,GO:0051092,GO:0042327,GO:0045944		15	10734.1	0.0685586	0.100835	NO	YES
P04150	NR3C1 GRL	40	TGF,NHR	179	TGF_NHR,WNT/Wingless_NHR,WNT/Wingless_TGF,NHR_TGF,RTK_TGF,RTK_NHR	P10275,B7Z7I2,P23771,P04150,Q708E9,F1D8N5,F1D8N4,B7ZLG1,Q9H3D4,P17947,B4DW78,P55317,E5KQF6,P14921,E5KQF5,Q9NRY4,P23769,A8K725,Q9BZS1,A0A0B4J1T2,P10242,Q14025,Q92754	hsa-miR-18a-5p,hsa-miR-2355-3p,hsa-miR-4646-3p,hsa-miR-6800-3p,hsa-miR-1179,hsa-miR-524-5p,hsa-miR-6720-5p,hsa-miR-1279,hsa-miR-137,hsa-miR-8485,hsa-miR-5582-5p,hsa-miR-3928-5p,hsa-miR-196a-3p,hsa-miR-593-5p,hsa-miR-590-3p,hsa-miR-6131,hsa-miR-22-3p,hsa-m	Alimentary,Urinary,Skin,Respiratory,Eye,CNS,Developmental,Endocrine,Liver and gall bladder,Musculoskeletal,Cardiovascular,Lymphatic and haematologic,Other,Female genitalia,Breast,Periferial nervous system,Ear,Oral,Male gentialia	GO:0006351,GO:0007165,GO:0030325,GO:1900170,GO:0071383,GO:0006366,GO:0043525,GO:0010467,GO:0031946,GO:0006355,GO:0008211,GO:0045944,GO:0060603,GO:0006367,GO:0006111,GO:0016568,GO:0042711	615962	17	2302.24	0.0677088	0.0247955	NO	YES
P36507	MAP2K2 MEK2 MKK2 PRKMK2	41	RTK	0	TGF_RTK,JAK/STAT_RTK	A0A0B4J1T2,B4DW78,P14921,B7ZLG1,F1D8N5,P15976,P10275,P23769,A8K725,Q9BZS1	hsa-miR-4731-5p,hsa-miR-7856-5p,hsa-miR-3607-5p,hsa-miR-7-5p,hsa-miR-5589-5p,hsa-miR-6855-5p,hsa-miR-3649,hsa-miR-3692-5p,hsa-miR-3672,hsa-miR-3170,hsa-miR-224-5p,hsa-miR-193b-5p,hsa-miR-370-3p,hsa-miR-873-3p,hsa-miR-492,hsa-miR-3119,hsa-miR-7155-5p,hsa-m	Alimentary,Urinary,Skin,Respiratory,Eye,CNS,Developmental,Endocrine,Liver and gall bladder,Musculoskeletal,Lymphatic and haematologic,Other,Female genitalia,Breast,Periferial nervous system,Cardiovascular,Oral,Male gentialia	GO:0000187,GO:0000186,GO:0034138,GO:0034134,GO:0048679,GO:0038123,GO:0038124,GO:0007411,GO:0071902,GO:0008543,GO:0036289,GO:0000165,GO:0060440,GO:0002224,GO:2000641,GO:0008286,GO:0045087,GO:0032872,GO:0035666,GO:0034146,GO:0090170,GO:0007173,GO:0034142	615280	5	2833.7	0.0667092	0	YES	YES
Q02750	MAP2K1 MEK1 PRKMK1	41	RTK,Hedgehog	76	JAK/STAT_Hedgehog,Hedgehog_RTK,TGF_Hedgehog,TGF_RTK,RTK_Hedgehog,JAK/STAT_RTK	P67809,A0A0B4J1T2,B4DW78,P14921,B7ZLG1,F1D8N5,Q16254,P10275,O75469,A8K725,F1D8P9,Q9BZS1	hsa-miR-548a-5p,hsa-miR-559,hsa-miR-889-3p,hsa-miR-548aq-5p,hsa-miR-548d-5p,hsa-miR-548c-5p,hsa-miR-548ay-5p,hsa-miR-548am-5p,hsa-miR-548o-5p,hsa-miR-30c-5p,hsa-miR-211-5p,hsa-miR-548j-5p,hsa-miR-497-5p,hsa-miR-548b-5p,hsa-miR-34c-5p,hsa-miR-93-3p,hsa-miR	Alimentary,Urinary,Skin,Respiratory,Eye,CNS,Developmental,Endocrine,Liver and gall bladder,Musculoskeletal,Lymphatic and haematologic,Other,Female genitalia,Breast,Periferial nervous system,Cardiovascular,Oral,Male gentialia	GO:0000187,GO:0000186,GO:0051384,GO:0034138,GO:0034111,GO:0008285,GO:0060711,GO:0048679,GO:0030335,GO:0006928,GO:0098779,GO:0038123,GO:0010628,GO:0007165,GO:0038124,GO:0060674,GO:0007411,GO:0007067,GO:0008543,GO:0003056,GO:0030182,GO:0032968,GO:0047496	615279	13	6786.73	0.0673351	0.0424569	YES	YES
Q9Y219	JAG2	42	Notch	64	WNT/Wingless_Notch	B4DW78,P14921,K7PPA8,H2EHT1,A0A087X1Q1,A0A087WT22,P04637,A8K725,Q53GA5,A0A087WXZ1	hsa-miR-8083,hsa-miR-130b-5p,hsa-let-7g-3p,hsa-miR-4768-5p,hsa-miR-3619-5p,hsa-miR-124-3p,hsa-miR-6832-3p,hsa-miR-484,hsa-miR-6165,hsa-let-7c-3p,hsa-let-7a-2-3p,hsa-miR-761,hsa-miR-335-5p,hsa-miR-624-3p,hsa-miR-6833-3p,hsa-miR-92a-3p,hsa-miR-6809-3p,hsa-m	Alimentary,Developmental,Respiratory,Eye,CNS,Endocrine,Lymphatic and haematologic,Other,Female genitalia,Breast,Periferial nervous system,Male gentialia,Cardiovascular	GO:0042127,GO:0007219,GO:0016331,GO:0001701,GO:0042475,GO:0030217,GO:0009912,GO:0030155,GO:0030154,GO:0042492,GO:0030334,GO:0001501,GO:0007283,GO:0007220,GO:0003016,GO:1990134,GO:0045061,GO:0007049		4	265	0.0645161	0.00852619	NO	NO
P78504	JAG1 JAGL1	42	Notch	64	WNT/Wingless_Notch	Q9GZV8,P10275,F1D8N5,Q9H3D4,A0A0B4J1T2	hsa-miR-3613-3p,hsa-miR-524-5p,hsa-miR-4282,hsa-miR-4698,hsa-miR-143-3p,hsa-miR-214-3p,hsa-miR-5003-3p,hsa-miR-607,hsa-miR-21-5p,hsa-miR-137,hsa-miR-199a-5p,hsa-miR-34a-5p,hsa-miR-8063,hsa-miR-145-5p,hsa-let-7b-5p,hsa-miR-98-5p,hsa-miR-1305,hsa-miR-4480,h	Alimentary,Urinary,Skin,Respiratory,Eye,CNS,Developmental,Endocrine,Liver and gall bladder,Musculoskeletal,Cardiovascular,Lymphatic and haematologic,Other,Female genitalia,Breast,Periferial nervous system,Ear,Oral,Male gentialia	GO:2000737,GO:0061309,GO:0030334,GO:0002011,GO:0002456,GO:0045445,GO:0032495,GO:0001525,GO:0072070,GO:0072017,GO:0001709,GO:0045665,GO:0045747,GO:0045446,GO:0061314,GO:0042127,GO:0007219,GO:0061444,GO:0030216,GO:0007220,GO:0061073,GO:0060411,GO:0045599	187500	8	1027.58	0.064556	0.00852619	NO	NO
P01563	IFNA2 IFNA2A IFNA2B IFNA2C	43							GO:0019221,GO:0007596,GO:0045581,GO:0010629,GO:0007166,GO:0033141,GO:0002286,GO:0042517,GO:2000663,GO:2000666,GO:0002323,GO:0043330,GO:2000552,GO:0030183,GO:0045087,GO:0006915,GO:0042100,GO:0045892,GO:0045893,GO:0006954,GO:0007267,GO:0060338,GO:0006959						NO	NO
P05013	IFNA6	43					hsa-miR-216b-3p,hsa-miR-603		GO:0033141,GO:0051607,GO:0030183,GO:0043330,GO:0045087,GO:0007596,GO:0042100,GO:0002250,GO:0060337,GO:0002286,GO:0002323,GO:0006959,GO:0060338,GO:0019221						NO	NO
P05014	IFNA4	43							GO:0033141,GO:0051607,GO:0030183,GO:0043330,GO:0009615,GO:0045087,GO:0007596,GO:0042100,GO:0002250,GO:0060337,GO:0002286,GO:0002323,GO:0006959,GO:0060338,GO:0019221						NO	NO
P05000	IFNW1	43				P67809,O15350,A0A0C4DFW9,A0A024R4C3			GO:0033141,GO:0051607,GO:0030183,GO:0043330,GO:0009615,GO:0042100,GO:0007050,GO:0002250,GO:0002286,GO:0002323,GO:0006959,GO:0019221						NO	NO
Q9P0W0	IFNK UNQ6124/PRO20084	43	JAK/STAT	54		P23769	hsa-miR-6505-5p,hsa-miR-1539,hsa-miR-4635,hsa-miR-191-3p	Female genitalia	GO:0008285,GO:0045089,GO:0051607,GO:0030183,GO:0043330,GO:0009615,GO:0042100,GO:0006355,GO:0002286,GO:0002250,GO:0033141,GO:0002323,GO:0006959,GO:0030101,GO:0019221		2	0	0.0611836	0.00852619	NO	NO
Q86WN2	IFNE IFNE1 UNQ360/PRO655	43					hsa-miR-7-5p,hsa-miR-5585-3p,hsa-miR-3934-5p,hsa-miR-4772-3p,hsa-miR-4786-5p,hsa-miR-764,hsa-miR-6502-3p,hsa-miR-30a-5p,hsa-miR-30b-5p,hsa-miR-30e-5p,hsa-miR-4756-3p,hsa-miR-30c-5p,hsa-miR-30d-5p,hsa-miR-125a-3p,hsa-miR-3919,hsa-miR-1306-5p		GO:0006959,GO:0033141,GO:0051607,GO:0030183,GO:0043330,GO:0042100,GO:0042742,GO:0002286,GO:0002323,GO:0002250,GO:0019221						NO	NO
P01574	IFNB1 IFB IFNB	43	JAK/STAT		RTK_JAK/STAT		hsa-miR-4282,hsa-miR-513a-3p,hsa-miR-26a-5p,hsa-miR-3606-3p,hsa-miR-8063,hsa-miR-34a-5p,hsa-miR-145-5p,hsa-miR-607,hsa-miR-513c-3p,hsa-miR-548c-3p,hsa-miR-4698,hsa-let-7b-5p,hsa-miR-6080		GO:2001235,GO:0019221,GO:0007596,GO:0045581,GO:0042742,GO:0007166,GO:0033141,GO:0045343,GO:0002286,GO:0009615,GO:0045071,GO:0002323,GO:0043330,GO:0035458,GO:2000552,GO:0030183,GO:0045087,GO:0045089,GO:0042100,GO:0060337,GO:0060338,GO:0006959,GO:0030101		4	0	0.0645787	0	NO	NO
P01567	IFNA7	43							GO:0060337,GO:0033141,GO:0019221,GO:0030183,GO:0043330,GO:0009615,GO:0045087,GO:0007596,GO:0042100,GO:0002250,GO:0007267,GO:0002286,GO:0002323,GO:0006959,GO:0060338,GO:0051607						NO	NO
P01568	IFNA21	43				A0A087X1Q1,K7PPA8,H2EHT1,Q53GA5,P04637,A0A087WT22,A0A087WXZ1	hsa-miR-335-5p		GO:0033141,GO:0051607,GO:0030183,GO:0043330,GO:0045087,GO:0007596,GO:0042100,GO:0002250,GO:0060337,GO:0002286,GO:0002323,GO:0006959,GO:0060338,GO:0019221						NO	NO
P01571	IFNA17	43							GO:0033141,GO:0051607,GO:0030183,GO:0043330,GO:0009615,GO:0045087,GO:0007596,GO:0042100,GO:0002250,GO:0060337,GO:0002286,GO:0002323,GO:0006959,GO:0060338,GO:0019221						NO	NO
P05015	IFNA16	43							GO:0033141,GO:0051607,GO:0030183,GO:0043330,GO:0045087,GO:0007596,GO:0042100,GO:0002250,GO:0060337,GO:0002286,GO:0002323,GO:0006959,GO:0060338,GO:0019221						NO	NO
P01570	IFNA14	43							GO:0033141,GO:0051607,GO:0030183,GO:0043330,GO:0045087,GO:0007596,GO:0042100,GO:0002250,GO:0060337,GO:0002286,GO:0002323,GO:0006959,GO:0060338,GO:0019221						NO	NO
P01566	IFNA10	43							GO:0033141,GO:0051607,GO:0030183,GO:0043330,GO:0045087,GO:0007596,GO:0042100,GO:0002250,GO:0060337,GO:0002286,GO:0002323,GO:0006959,GO:0060338,GO:0019221						NO	NO
P01562	IFNA1; IFNA13	43	JAK/STAT			P67809	hsa-miR-122-5p		GO:0033141,GO:0051607,GO:0030183,GO:0043330,GO:0045087,GO:0007596,GO:0042100,GO:0002250,GO:0060337,GO:0002286,GO:0002323,GO:0006959,GO:0060338,GO:0019221		2	0	0.0611836	0.00852619	NO	NO
P32881	IFNA8	43							GO:0033141,GO:0051607,GO:0030183,GO:0043330,GO:0045087,GO:0007596,GO:0042100,GO:0002250,GO:0060337,GO:0002286,GO:0002323,GO:0006959,GO:0060338,GO:0019221						NO	NO
P46109	CRKL	44	RTK	0		Q9UBT1,D0VY79,B4DW78,P55317,G4XH65,P14921,P03372,A8KAF4,A8K725,P23771,Q16665	hsa-miR-6785-5p,hsa-miR-4680-5p,hsa-miR-3664-3p,hsa-miR-1273g-3p,hsa-miR-214-3p,hsa-miR-149-3p,hsa-miR-4478,hsa-miR-3689b-3p,hsa-miR-30c-1-3p,hsa-miR-761,hsa-miR-7112-5p,hsa-miR-6799-5p,hsa-miR-30b-3p,hsa-miR-766-3p,hsa-miR-5002-3p,hsa-miR-1262,hsa-miR-98	Alimentary,Urinary,Skin,Respiratory,Eye,CNS,Developmental,Endocrine,Liver and gall bladder,Musculoskeletal,Cardiovascular,Lymphatic and haematologic,Other,Female genitalia,Breast,Periferial nervous system,Ear,Oral,Male gentialia	GO:0060017,GO:0000186,GO:0007254,GO:0009952,GO:0007507,GO:0001568,GO:0009887,GO:0008284,GO:0048538,GO:0048011,GO:0035556,GO:0007265		2	0	0.0647387	0	NO	NO
P46108	CRK	44	RTK	5	JAK/STAT_RTK	A0A0B4J1T2,B4DW78,P14921,Q9GZV8,F1D8N5,P10275,A8K725,P23771	hsa-miR-548ah-5p,hsa-miR-125a-5p,hsa-miR-5096,hsa-miR-9-3p,hsa-miR-30a-3p,hsa-miR-5680,hsa-miR-519d-3p,hsa-miR-373-3p,hsa-miR-646,hsa-miR-1267,hsa-miR-4790-3p,hsa-miR-6893-3p,hsa-miR-135b-3p,hsa-miR-520b,hsa-miR-520e,hsa-miR-1273h-3p,hsa-miR-3941,hsa-miR-	Alimentary,Urinary,Skin,Respiratory,Eye,CNS,Developmental,Endocrine,Liver and gall bladder,Musculoskeletal,Lymphatic and haematologic,Other,Female genitalia,Breast,Periferial nervous system,Cardiovascular,Oral,Male gentialia	GO:0038096,GO:0000186,GO:0008286,GO:0045087,GO:0007596,GO:0006357,GO:0035020,GO:0032956,GO:0048011,GO:0048010,GO:0048013,GO:0043087,GO:0030168		6	880.849	0.0662383	0.0279276	NO	NO
P22694	PRKACB	45				A0A0B4J1T2,B4DW78,P14921,B7ZLG1,F1D8N5,P15976,P10275,P23769,A8K725,Q9BZS1	hsa-miR-203a-3p,hsa-miR-302c-3p,hsa-miR-548aj-5p,hsa-miR-520a-3p,hsa-miR-302a-3p,hsa-miR-520d-3p,hsa-miR-520c-3p,hsa-miR-302d-3p,hsa-miR-1273e,hsa-miR-3692-3p,hsa-miR-548x-5p,hsa-miR-548g-5p,hsa-miR-373-3p,hsa-miR-548aw,hsa-miR-3606-3p,hsa-miR-19a-3p,hsa-		GO:0007596,GO:0007165,GO:0034199,GO:0035556,GO:0008543,GO:0006094,GO:0071377,GO:0003091,GO:0007188,GO:1901621,GO:0097338,GO:0006112,GO:0001843,GO:0002223,GO:0006468,GO:0045087,GO:0050796,GO:0006833,GO:0051447,GO:0007173,GO:0007268,GO:0048011,GO:0055085						NO	NO
P22612	PRKACG	45				P67809,B4DW78,P14921,P15976,P23769,A8K725			GO:0007596,GO:0008584,GO:0044281,GO:0034199,GO:0035556,GO:0008543,GO:0006094,GO:0071377,GO:0003091,GO:0006112,GO:0002223,GO:0045087,GO:0050796,GO:0007283,GO:0007173,GO:0048011,GO:0055085,GO:0005975,GO:0007202,GO:0006833,GO:0019433,GO:0006006,GO:0007165	616176					NO	NO
P51817	PRKX PKX1	45				A0A0B4J1T2,B4DW78,P14921,B7ZLG1,F1D8N5,Q9GZV8,P10275,A8K725,Q9BZS1	hsa-miR-487a-5p,hsa-miR-4465,hsa-miR-26a-5p,hsa-miR-1976,hsa-miR-4798-3p,hsa-miR-105-5p,hsa-miR-5095,hsa-miR-575,hsa-miR-4329,hsa-miR-4722-3p,hsa-miR-5689,hsa-miR-8485,hsa-miR-4676-5p,hsa-miR-4701-5p,hsa-miR-1273g-5p,hsa-miR-4324,hsa-miR-4740-3p,hsa-miR-6	Alimentary,Urinary,Respiratory,Eye,CNS,Developmental,Endocrine,Liver and gall bladder,Musculoskeletal,Lymphatic and haematologic,Other,Female genitalia,Breast,Skin,Oral,Male gentialia	GO:0043542,GO:0031589,GO:0018105,GO:0030155,GO:0030099,GO:0030334,GO:0060993,GO:0007155,GO:0060562,GO:0001525,GO:0001935,GO:0046777,GO:2000696						NO	NO
P17612	PRKACA PKACA	45	RTK,WNT/Wingless,Hedgehog	120	RTK_WNT/Wingless,Hedgehog_RTK,TGF_Hedgehog,TGF_RTK,WNT/Wingless_RTK,RTK_Hedgehog,Hedgehog_WNT/Wingless,TGF_WNT/Wingless,WNT/Wingless_Hedgehog	A8K725,P67809,B4DW78,P14921,P23769	hsa-miR-744-5p,hsa-miR-196b-5p,hsa-miR-365a-3p,hsa-miR-22-3p,hsa-miR-331-3p	Alimentary,Urinary,Skin,Respiratory,Eye,CNS,Developmental,Endocrine,Liver and gall bladder,Musculoskeletal,Lymphatic and haematologic,Other,Female genitalia,Breast,Periferial nervous system,Cardiovascular,Oral,Male gentialia	GO:0018107,GO:0018105,GO:0070613,GO:0000086,GO:0007596,GO:2000810,GO:0007165,GO:0034199,GO:0086064,GO:0008543,GO:0035556,GO:0006094,GO:0071374,GO:0001707,GO:0071377,GO:0003091,GO:0045667,GO:0046777,GO:0071158,GO:0002027,GO:1901621,GO:0035584,GO:0006112	615830	10	5898.17	0.066697	0.0255786	NO	NO
P24468	NR2F2 ARP1 TFCOUP2	46	NHR		TGF_NHR	A0A0B4J1T2,B4DW78,P14921,D0VY79,F1D8N5,Q16254,P15976,Q9GZV8,P10275,P23769,Q92754,A8K725,Q16665	hsa-miR-582-5p,hsa-miR-1185-1-3p,hsa-miR-4709-5p,hsa-miR-203a-3p,hsa-miR-302a-3p,hsa-miR-150-5p,hsa-miR-520d-3p,hsa-miR-520c-3p,hsa-miR-548d-3p,hsa-miR-1185-2-3p,hsa-miR-877-5p,hsa-miR-302c-3p,hsa-let-7f-2-3p,hsa-miR-3681-3p,hsa-miR-6818-3p,hsa-miR-548h-3		GO:0060173,GO:0001764,GO:0007165,GO:0060674,GO:0032355,GO:0030522,GO:0000122,GO:0007519,GO:0048514,GO:0045736,GO:0006629,GO:0060707,GO:0045892,GO:0045893,GO:0001893,GO:0009956,GO:0006351,GO:0009952,GO:0010596,GO:0009566,GO:0006357,GO:0030900,GO:0060849	615779	15	145.937	0.0648074	0.0101792	NO	NO
P10589	NR2F1 EAR3 ERBAL3 TFCOUP1	46	NHR	39		A8K725,Q9GZV8,B4DW78,P14921	hsa-miR-181b-5p,hsa-miR-149-5p	Alimentary,Urinary,Respiratory,Eye,CNS,Developmental,Endocrine,Liver and gall bladder,Musculoskeletal,Lymphatic and haematologic,Other,Female genitalia,Breast,Periferial nervous system,Male gentialia	GO:0030522,GO:0000122,GO:0010467,GO:0001764,GO:0007165,GO:0006367,GO:0010870,GO:0021796	615722	7	23.193	0.0636411	0.0101792	NO	NO
P14921	ETS1 EWSR2	47	RTK	39	TGF_RTK,JAK/STAT_RTK	A0A0B4J1T2,B4DW78,P14921,B7ZLG1,F1D8N5,Q16254,P10275,Q6PI38,P23769,A8K725,Q9BZS1,P19544	hsa-miR-9-5p,hsa-miR-4328,hsa-miR-3972,hsa-miR-2276-3p,hsa-miR-125b-5p,hsa-miR-181c-5p,hsa-miR-8064,hsa-miR-19b-1-5p,hsa-miR-346,hsa-miR-1-3p,hsa-miR-5011-3p,hsa-miR-5003-5p,hsa-miR-30c-5p,hsa-miR-5006-5p,hsa-miR-31-5p,hsa-miR-4288,hsa-miR-570-3p,hsa-miR-	Alimentary,Urinary,Skin,Respiratory,Eye,CNS,Developmental,Endocrine,Liver and gall bladder,Musculoskeletal,Cardiovascular,Lymphatic and haematologic,Other,Female genitalia,Breast,Periferial nervous system,Ear,Oral,Male gentialia	GO:0030154,GO:0046677,GO:0009612,GO:0034616,GO:0021983,GO:0001666,GO:0042981,GO:0050728,GO:0045786,GO:0045648,GO:0070555,GO:0045765,GO:0045766,GO:0021854,GO:0006366,GO:0008284,GO:0008285,GO:0030578,GO:0070301,GO:0032355,GO:0060055,GO:0044849,GO:0045893		1	0	0.0659281	0.0101792	NO	NO
P15036	ETS2	47				P67809,A0A0B4J1T2,B4DW78,P14921,P06401,F1D8N5,B7ZLG1,P10275,P01106,P23769,A8K725,Q9BZS1	hsa-miR-18a-5p,hsa-miR-582-5p,hsa-miR-548ay-3p,hsa-miR-149-5p,hsa-miR-877-5p,hsa-miR-196b-5p,hsa-miR-218-5p,hsa-miR-548ap-3p,hsa-miR-548x-5p,hsa-miR-548g-5p,hsa-miR-587,hsa-miR-455-5p,hsa-miR-3671,hsa-miR-548as-3p,hsa-miR-607,hsa-miR-205-3p,hsa-miR-548t-3	Alimentary,Urinary,Skin,Respiratory,Eye,CNS,Developmental,Endocrine,Liver and gall bladder,Musculoskeletal,Lymphatic and haematologic,Other,Female genitalia,Breast,Periferial nervous system,Cardiovascular,Oral,Male gentialia	GO:0000122,GO:0007498,GO:0030154,GO:0001501,GO:0045944,GO:0045893,GO:0090009,GO:0006351						NO	NO
Q9UQ52	CNTN6	48	Notch	54	WNT/Wingless_Notch	Q16254		Developmental,Eye,CNS,Liver and gall bladder,Lymphatic and haematologic,Other,Female genitalia	GO:0007155,GO:0007411,GO:0007219,GO:0007417		1	0	0.0643743	0.00852619	NO	NO
Q9P232	CNTN3 KIAA1496 PANG	48				Q9GZV8		Urinary,Respiratory,CNS,Endocrine,Other,Female genitalia,Male gentialia,Cardiovascular	GO:0007155,GO:0007399						NO	NO
Q8IWV2	CNTN4	48				P67809,B7ZLG1,Q9BZS1,Q9GZV8	hsa-miR-4701-3p,hsa-miR-873-3p,hsa-miR-340-3p,hsa-miR-3672,hsa-miR-5586-3p,hsa-miR-6742-3p,hsa-miR-6736-5p,hsa-miR-661,hsa-miR-4504,hsa-miR-6776-5p,hsa-miR-1262,hsa-miR-6827-3p,hsa-miR-6864-3p		GO:0007420,GO:0007399,GO:0045665,GO:0048167,GO:0007158,GO:0007409,GO:0031175,GO:0007411,GO:0007413						NO	NO
P84022	SMAD3 MADH3	49	TGF,RTK,WNT/Wingless,NHR	630	NHR_RTK,Hedgehog_NHR,Notch_RTK,Notch_TGF,JAK/STAT_NHR,WNT/Wingless_NHR,WNT/Wingless_TGF,Hedgehog_TGF,Hedgehog_WNT/Wingless,NHR_TGF,TGF_RTK,RTK_TGF,JAK/STAT_TGF,Hedgehog_RTK,Notch_WNT/Wingless,RTK_NHR,TGF_WNT/Wingless,JAK/STAT_RTK,RTK_WNT/Wingless,JAK/STAT	P15976,Q9GZV8,P10275,P10276,A8KAF4,P23771,P67809,G4XH65,F1D8N9,F1D8N5,P03372,B7ZLG1,Q9UBT1,B4DW78,P55317,P14921,Q6I9R7,A8K840,P23769,A8K725,Q9BZS1,A0A0B4J1T2,A8MUP8,Q92754	hsa-miR-18a-5p,hsa-miR-15b-5p,hsa-miR-195-5p,hsa-miR-200a-3p,hsa-miR-193b-3p,hsa-miR-16-5p,gga-miR-489-3p,hsa-miR-15a-5p,hsa-miR-491-5p,hsa-miR-4290,hsa-miR-145-5p,hsa-miR-155-5p,hsa-miR-3529-3p,hsa-miR-335-5p,hsa-miR-17-5p,hsa-miR-18a-3p,hsa-miR-143-3p,h	Alimentary,Urinary,Respiratory,Eye,CNS,Developmental,Endocrine,Liver and gall bladder,Musculoskeletal,Lymphatic and haematologic,Other,Female genitalia,Breast,Skin,Cardiovascular,Oral,Male gentialia	GO:0007492,GO:0051098,GO:0032924,GO:0035413,GO:0048589,GO:0016202,GO:0090263,GO:0001657,GO:0019049,GO:0042110,GO:0050821,GO:0031053,GO:0042177,GO:0001889,GO:0061045,GO:0030501,GO:0048617,GO:0035556,GO:0001666,GO:1901203,GO:0051894,GO:0032332,GO:0050728	613795	46	32748.6	0.0716944	0.305551	NO	NO
Q15796	SMAD2 MADH2 MADR2	49	TGF,RTK,WNT/Wingless	39	RTK_WNT/Wingless,Notch_RTK,TGF_RTK,Notch_TGF,WNT/Wingless_RTK,WNT/Wingless_TGF,JAK/STAT_WNT/Wingless,JAK/STAT_TGF,RTK_TGF,Notch_WNT/Wingless,TGF_WNT/Wingless,JAK/STAT_RTK	B4DW78,P14921,Q16254,B7ZLG1,P23769,A8K725,Q9BZS1	hsa-miR-18a-5p,hsa-miR-2276-5p,hsa-let-7g-5p,hsa-miR-484,hsa-miR-6892-3p,hsa-miR-3613-3p,hsa-miR-203a-3p,hsa-miR-361-5p,hsa-miR-18b-5p,hsa-miR-106a-3p,hsa-miR-8485,hsa-miR-548g-3p,hsa-miR-148a-3p,hsa-miR-6744-3p,hsa-miR-652-3p,hsa-miR-5680,hsa-miR-505-3p,	Alimentary,Urinary,Skin,Respiratory,Eye,CNS,Developmental,Endocrine,Liver and gall bladder,Musculoskeletal,Lymphatic and haematologic,Other,Female genitalia,Breast,Periferial nervous system,Cardiovascular,Male gentialia	GO:0030324,GO:0031016,GO:0060021,GO:0009791,GO:0031053,GO:0035265,GO:0048617,GO:0035556,GO:0032924,GO:0030073,GO:0001701,GO:0001706,GO:0001707,GO:0000122,GO:0030513,GO:0007369,GO:1900224,GO:0010467,GO:0006367,GO:0007182,GO:0007183,GO:0048701,GO:0017015		37	5373.6	0.0691937	0.045763	NO	NO
O75197	LRP5 LR3 LRP7	50	WNT/Wingless	0	Hedgehog_WNT/Wingless,RTK_WNT/Wingless,TGF_WNT/Wingless	P67809,A0A0B4J1T2,B4DW78,P14921,B7ZLG1,F1D8N5,Q9UIH9,P10275,P23769,A8K725,Q9BZS1,P08047	hsa-miR-335-5p	Alimentary,Urinary,Respiratory,Eye,CNS,Developmental,Endocrine,Liver and gall bladder,Musculoskeletal,Lymphatic and haematologic,Other,Female genitalia,Breast,Skin,Oral,Male gentialia	GO:0061304,GO:0045840,GO:0090263,GO:0042074,GO:0060349,GO:0008217,GO:0060042,GO:0060612,GO:0071901,GO:0042981,GO:0001702,GO:0045600,GO:0060444,GO:0045893,GO:0048539,GO:0045668,GO:0008284,GO:1902262,GO:0046850,GO:0060033,GO:0060070,GO:0035426,GO:0035019		3	130	0.0648074	0	NO	NO
O75581	LRP6	50	WNT/Wingless	4	Hedgehog_WNT/Wingless,RTK_WNT/Wingless,TGF_WNT/Wingless	P67809,A0A0B4J1T2,B4DW78,P14921,B7ZLG1,F1D8N5,P15976,P10275,P23769,A8K725,Q9BZS1	hsa-miR-495-3p,hsa-miR-8064,hsa-miR-130b-5p,hsa-miR-5688,hsa-miR-5011-5p,hsa-miR-580-5p,hsa-miR-7-5p,hsa-miR-26a-5p,hsa-miR-628-3p,hsa-miR-6873-3p,hsa-miR-4753-3p,hsa-miR-4768-5p,hsa-miR-92a-3p,hsa-miR-3124-3p,hsa-miR-5092,hsa-miR-95-5p,hsa-miR-190a-3p,hs	Alimentary,Urinary,Respiratory,Eye,CNS,Developmental,Endocrine,Liver and gall bladder,Musculoskeletal,Lymphatic and haematologic,Other,Female genitalia,Breast,Skin,Oral,Male gentialia	GO:0060026,GO:0060021,GO:0035261,GO:0090245,GO:0090244,GO:0090009,GO:0071901,GO:0060535,GO:0003344,GO:0021987,GO:0014033,GO:2000055,GO:0045787,GO:0044340,GO:0034392,GO:0030917,GO:1901998,GO:0090263,GO:0001843,GO:0021794,GO:0090090,GO:0060059,GO:0006469	610947	16	3106.54	0.0656208	0.0180964	NO	NO
Q969J5	IL22RA2 UNQ5793/PRO19598/PRO19822	51	JAK/STAT			A0A0B4J1T2,B4DW78,P14921,F1D8N5,P10275,P23769,A8K725		Respiratory,Other,Male gentialia	GO:0050728,GO:0042516,GO:0019221		1	0	0.0592761	0	NO	NO
Q9UHF4	IL20RA UNQ681/PRO1315	51	JAK/STAT	54	RTK_JAK/STAT	P67809,P10275,F1D8N5,A0A0B4J1T2	hsa-miR-26b-5p	Alimentary,Urinary,Respiratory,Eye,CNS,Developmental,Endocrine,Liver and gall bladder,Musculoskeletal,Lymphatic and haematologic,Other,Female genitalia,Skin,Cardiovascular,Male gentialia	GO:2001244,GO:0019221,GO:0045124		8	701.333	0.0670207	0.0255786	NO	NO
O15198	SMAD9 MADH6 MADH9	52				P67809,A0A0B4J1T2,B7ZLG1,F1D8N5,P10275,Q9BZS1	hsa-miR-203a-3p,hsa-miR-3689c,hsa-miR-4419b,hsa-miR-7160-5p,hsa-miR-6884-5p,hsa-miR-890,hsa-miR-887-5p,hsa-miR-6788-5p,hsa-miR-606,hsa-miR-6808-5p,hsa-miR-5011-5p,hsa-miR-4478,hsa-miR-3689b-3p,hsa-miR-3689a-3p,hsa-miR-665,hsa-miR-4728-5p,hsa-miR-4768-3p,h	Respiratory,Eye,CNS,Endocrine,Liver and gall bladder,Musculoskeletal,Lymphatic and haematologic,Other,Male gentialia,Cardiovascular	GO:0006351,GO:0006468,GO:0051216,GO:1901522,GO:0071407,GO:0001657,GO:0060348,GO:0030509,GO:0030901,GO:0030902,GO:0060395,GO:0035556,GO:0007179,GO:0071773	615342					NO	NO
Q99717	SMAD5 MADH5	52	TGF		RTK_TGF	B4DW78,P14921,Q16254,P15976,Q9GZV8,P23769,A8K725	hsa-miR-3653-3p,hsa-miR-548a-5p,hsa-miR-559,hsa-miR-299-3p,hsa-miR-548aq-5p,hsa-miR-548d-5p,hsa-miR-548c-5p,hsa-miR-4742-3p,hsa-miR-377-5p,hsa-miR-8054,hsa-miR-548ay-5p,hsa-miR-2052,hsa-miR-877-3p,hsa-miR-548am-5p,hsa-miR-548o-5p,hsa-miR-6086,hsa-miR-548j		GO:0006351,GO:0006468,GO:0051216,GO:0007165,GO:0009880,GO:0030218,GO:0071407,GO:0001657,GO:0045669,GO:0060348,GO:0007281,GO:0030509,GO:0002051,GO:0045893,GO:1901522,GO:0060395,GO:0035556,GO:0060048,GO:0001880,GO:0007179,GO:0071773		4	51.1061	0.0647673	0.0101792	NO	NO
Q15797	SMAD1 BSP1 MADH1 MADR1	52	TGF	165	WNT/Wingless_TGF,RTK_TGF,Hedgehog_TGF,Notch_TGF,JAK/STAT_TGF	P67809,P10275,F1D8N5,A0A0B4J1T2	hsa-miR-186-5p,hsa-miR-216b-5p,hsa-miR-205-5p,hsa-miR-675-3p,hsa-miR-26a-5p,hsa-miR-155-5p,hsa-miR-30a-5p,hsa-miR-30b-5p,hsa-miR-30c-5p,hsa-miR-30d-5p,hsa-miR-21-3p,hsa-miR-16-5p,hsa-miR-3591-3p,hsa-miR-3117-3p	Alimentary,Developmental,Skin,Respiratory,Eye,CNS,Endocrine,Liver and gall bladder,Musculoskeletal,Lymphatic and haematologic,Other,Female genitalia,Breast,Periferial nervous system,Cardiovascular,Male gentialia	GO:0060348,GO:0042592,GO:0030509,GO:0031053,GO:0010628,GO:0007165,GO:0007276,GO:0009880,GO:0000165,GO:0006366,GO:0007183,GO:0045669,GO:0008285,GO:0060038,GO:0030902,GO:0061036,GO:0006954,GO:0001657,GO:0007179,GO:0001710,GO:0051216,GO:0060395,GO:0002051		15	12708.8	0.0689071	0.0681225	NO	NO
Q99697	PITX2 ARP1 RGS RIEG RIEG1	53	WNT/Wingless	39	TGF_WNT/Wingless	P67809,A0A0B4J1T2,Q9GZV8,F1D8N5,P10275,P23769	hsa-miR-5692b,hsa-miR-374b-5p,hsa-miR-5692c,hsa-miR-153-5p,hsa-miR-377-3p,hsa-miR-494-3p,hsa-miR-374a-5p,hsa-miR-369-3p,hsa-miR-5583-3p,hsa-miR-4517	Alimentary,Developmental,Respiratory,Eye,CNS,Urinary,Endocrine,Liver and gall bladder,Musculoskeletal,Lymphatic and haematologic,Other,Female genitalia,Cardiovascular,Oral,Male gentialia	GO:0055015,GO:0060577,GO:0061325,GO:0060578,GO:0031076,GO:0008585,GO:0008584,GO:0061072,GO:0030334,GO:0001764,GO:0021763,GO:0043388,GO:0003171,GO:0035315,GO:0001701,GO:0000122,GO:0007368,GO:0001569,GO:0016055,GO:0021855,GO:0033189,GO:0060460,GO:0048557		1	0	0.0642049	0.0101792	NO	NO
O75364	PITX3 PTX3	53				Q9UBT1,P55317,G4XH65,P03372,A8KAF4,P23771	hsa-miR-3196,hsa-miR-3180,hsa-miR-3662,hsa-miR-8063,hsa-miR-575,hsa-miR-133b,hsa-miR-6816-5p,hsa-miR-4676-5p,hsa-miR-4698,hsa-miR-3180-3p		GO:0048666,GO:0007626,GO:0009887,GO:0071542,GO:0070306,GO:0006355,GO:0030901,GO:0002088,GO:0002089,GO:0045893	107251					NO	NO
Q07869	PPARA NR1C1 PPAR	54	NHR	48		P67809,A0A0B4J1T2,F1D8R0,P05412,P41235,F1D8N5,F1D8T1,F1D8T0,P24468,B9VVT8,P10275,P23769,Q9H3D4,F1D8S4,A0A087WXV4,Q07869,F1D8S2	hsa-miR-9-5p,hsa-miR-3689d,hsa-miR-141-3p,hsa-miR-8085,hsa-miR-548d-5p,hsa-miR-130b-5p,hsa-miR-6756-5p,hsa-miR-6851-5p,hsa-miR-10b-5p,hsa-miR-6788-5p,hsa-miR-6089,hsa-miR-33a-5p,hsa-miR-5006-5p,hsa-miR-130a-3p,hsa-miR-4779,hsa-miR-129-5p,hsa-miR-22-3p,hsa	Alimentary,Urinary,Respiratory,Eye,CNS,Developmental,Endocrine,Liver and gall bladder,Musculoskeletal,Lymphatic and haematologic,Other,Female genitalia,Breast,Skin,Cardiovascular,Male gentialia	GO:0032922,GO:0006631,GO:0046321,GO:0042157,GO:0032868,GO:0008544,GO:0006629,GO:0032091,GO:0010871,GO:0030522,GO:0000122,GO:0001666,GO:0032099,GO:0010891,GO:0010467,GO:0006367,GO:0010745,GO:0044281,GO:0045722,GO:0007623,GO:0015908,GO:0072363,GO:0070166		11	8.12222	0.0625374	0.0101792	NO	YES
Q03181	PPARD NR1C2 PPARB	54	NHR	39		A0A0B4J1T2,P15976,P05412,B7ZLG1,F1D8N5,P10275,P23769,Q9BZS1	hsa-miR-92a-3p,hsa-miR-29b-3p,hsa-miR-218-5p,hsa-miR-331-3p	Alimentary,Urinary,Respiratory,CNS,Developmental,Skin,Musculoskeletal,Lymphatic and haematologic,Other,Female genitalia,Breast,Periferial nervous system,Male gentialia,Cardiovascular	GO:0006635,GO:0045662,GO:0030154,GO:0097190,GO:0050680,GO:0009062,GO:0060612,GO:0006091,GO:0006629,GO:0043616,GO:0051546,GO:0030522,GO:0000122,GO:0015758,GO:0010467,GO:0045600,GO:0045893,GO:0071456,GO:0014842,GO:0031589,GO:0015908,GO:0008283,GO:0006915		8	2.48805	0.0624893	0.0101792	NO	NO
P37231	PPARG NR1C3	54	NHR	286	RTK_NHR,TGF_NHR	Q9UBT1,A0A0B4J1T2,P15976,P55317,G4XH65,B7ZLG1,F1D8N5,P18146,P03372,Q9GZV8,P10275,A8KAF4,P23769,P23771,Q9BZS1,Q546S1	hsa-miR-20b-5p,hsa-miR-27a-3p,hsa-miR-138-5p,hsa-miR-192-5p,hsa-miR-20a-5p,hsa-miR-1-3p,hsa-miR-215-5p,hsa-miR-130b-3p,hsa-miR-218-5p,hsa-miR-130a-3p,hsa-miR-27b-3p	Alimentary,Urinary,Respiratory,CNS,Developmental,Liver and gall bladder,Musculoskeletal,Other,Female genitalia,Skin,Cardiovascular,Oral,Male gentialia	GO:0048714,GO:0030308,GO:0071380,GO:0035902,GO:0048469,GO:0046321,GO:0042593,GO:0032966,GO:0030224,GO:0007165,GO:0042594,GO:0060100,GO:0032869,GO:0048662,GO:0055098,GO:0060850,GO:0048511,GO:1901558,GO:0000122,GO:0033993,GO:0031100,GO:0010467,GO:0009612		18	1449.78	0.0661844	0.0225335	YES	YES
Q06124	PTPN11 PTP2C SHPTP2	55	RTK,JAK/STAT	306	RTK_JAK/STAT,JAK/STAT_RTK	A8K725,B4DW78,Q16254,P14921	hsa-miR-6729-3p,hsa-miR-130b-5p,hsa-miR-548d-3p,hsa-miR-218-5p,hsa-miR-942-5p,hsa-miR-548h-3p,hsa-miR-548ap-3p,hsa-miR-193b-3p,hsa-miR-4659a-3p,hsa-miR-548t-3p,hsa-miR-548bb-3p,hsa-miR-548ac,hsa-miR-548aa,hsa-miR-6826-5p,hsa-miR-489-3p,hsa-miR-181a-5p,hsa	Alimentary,Urinary,Respiratory,Eye,CNS,Developmental,Endocrine,Liver and gall bladder,Musculoskeletal,Lymphatic and haematologic,Other,Female genitalia,Breast,Skin,Cardiovascular,Oral,Male gentialia	GO:0000187,GO:0033628,GO:0019221,GO:0060334,GO:0007596,GO:0035335,GO:0030220,GO:0042593,GO:0050900,GO:0060325,GO:0038127,GO:0035264,GO:0035265,GO:0007411,GO:0036302,GO:0008543,GO:0060338,GO:0009755,GO:0042445,GO:0006641,GO:0033277,GO:0033629,GO:0048806		13	16645.1	0.0683793	0.236297	YES	NO
P29350	PTPN6 HCP PTP1C	55	JAK/STAT	0	RTK_JAK/STAT	A8K725,P67809,B4DW78,P14921	hsa-miR-1225-3p	Alimentary,Urinary,Respiratory,Eye,CNS,Developmental,Endocrine,Liver and gall bladder,Musculoskeletal,Lymphatic and haematologic,Other,Female genitalia,Breast,Skin,Cardiovascular,Male gentialia	GO:0042130,GO:0042267,GO:0019221,GO:0006470,GO:0030154,GO:0050860,GO:0018108,GO:0043407,GO:0050900,GO:0050853,GO:0002924,GO:0035335,GO:0033277,GO:0035855,GO:0007186,GO:0031295,GO:0008284,GO:0008285,GO:0007596,GO:0008283,GO:0050859,GO:0060337,GO:0006915		9	0	0.0675775	0	NO	NO
Q8NI17	IL31RA CRL3 GPL UNQ6368/PRO21073/PRO21384	56	JAK/STAT		RTK_JAK/STAT	P67809,B7ZLG1,Q9BZS1	hsa-miR-335-5p		GO:0008284,GO:0042592,GO:0019221,GO:0030225,GO:0030224,GO:0000165,GO:0042517,GO:0007259,GO:0006952,GO:0043066,GO:0045893,GO:0007169,GO:0042523,GO:0043031	613955	2	0	0.0646929	0	NO	NO
P40189	IL6ST	56	JAK/STAT	92	RTK_JAK/STAT	P67809,A0A0B4J1T2,B4DW78,P14921,F1D8N5,P10275,A8K725	hsa-miR-2355-3p,hsa-miR-559,hsa-miR-548aq-5p,hsa-miR-548d-5p,hsa-miR-548c-5p,hsa-miR-548am-5p,hsa-miR-548o-5p,hsa-miR-4473,hsa-miR-548h-5p,hsa-miR-615-3p,hsa-miR-6507-3p,hsa-miR-92a-3p,hsa-miR-223-5p,hsa-miR-548au-5p,hsa-miR-3941,hsa-miR-5589-3p,hsa-miR-1	Alimentary,Urinary,Respiratory,Eye,CNS,Developmental,Endocrine,Liver and gall bladder,Musculoskeletal,Lymphatic and haematologic,Other,Female genitalia,Breast,Skin,Cardiovascular,Oral,Male gentialia	GO:0019221,GO:0048711,GO:0038165,GO:0048861,GO:0042511,GO:0042517,GO:0043066,GO:0070102,GO:0045669,GO:0070106,GO:0008284,GO:0034097,GO:0070120,GO:0002821,GO:0008593,GO:0042102,GO:0002675,GO:0010613,GO:0005977,GO:0070104,GO:0010575,GO:0016032		9	1707.92	0.0672053	0.0338437	YES	NO
P10828	THRB ERBA2 NR1A2 THR1	57	NHR	39	JAK/STAT_NHR	A0A0B4J1T2,P15976,Q9GZV8,F1D8N5,P10275,P23769,Q92754	hsa-miR-3689f,hsa-miR-3689e,hsa-miR-4778-5p,hsa-miR-6809-3p,hsa-miR-6836-3p,hsa-miR-15b-3p,hsa-miR-4264,hsa-miR-204-5p,hsa-miR-3161,hsa-miR-4753-3p,hsa-miR-4679,hsa-miR-452-5p,hsa-miR-3152-5p,hsa-miR-4436b-5p,hsa-miR-3689a-5p,hsa-miR-3926,hsa-miR-4753-5p,	Alimentary,Urinary,Eye,CNS,Musculoskeletal,Other,Male gentialia	GO:0009887,GO:0030522,GO:0007621,GO:0000122,GO:0007605,GO:0008016,GO:0008050,GO:0010467,GO:0045944,GO:0006351,GO:0006367,GO:0060509		10	163.566	0.0655209	0.0127023	NO	YES
P10827	THRA EAR7 ERBA1 NR1A1 THRA1 THRA2	57	NHR	117		A0A0B4J1T2,B4DW78,P14921,B7ZLG1,F1D8N5,P15976,Q9GZV8,P10275,P23769,A8K725,Q9BZS1	hsa-miR-18a-5p,hsa-miR-4731-5p,hsa-miR-1321,hsa-miR-4739,hsa-miR-6870-5p,hsa-miR-28-5p,hsa-miR-708-5p,hsa-miR-6805-5p,hsa-miR-4270,hsa-miR-7111-5p,hsa-miR-2276-5p,hsa-miR-130b-3p,hsa-miR-877-5p,hsa-miR-6499-3p,hsa-miR-330-3p,hsa-miR-4756-5p,hsa-miR-6794-5	Alimentary,Urinary,Respiratory,Eye,CNS,Developmental,Endocrine,Liver and gall bladder,Musculoskeletal,Lymphatic and haematologic,Other,Female genitalia,Breast,Cardiovascular,Oral,Male gentialia	GO:0048565,GO:0030325,GO:0045925,GO:0048568,GO:0007611,GO:0001502,GO:0001503,GO:0001889,GO:0031667,GO:0009755,GO:0030522,GO:0001822,GO:0010467,GO:0060509,GO:0006367,GO:0006366,GO:0030878,GO:0033032,GO:0017055,GO:0030218,GO:0008016,GO:0008050,GO:0045892	614450	15	136.118	0.0642331	0.0101792	NO	YES
P28702	RXRB NR2B2	58	NHR			B4DW78,P14921,B7ZLG1,P23769,A8K725,Q9BZS1	hsa-miR-1237-5p,hsa-miR-3689d,hsa-miR-197-3p,hsa-miR-573,hsa-miR-509-3-5p,hsa-miR-6885-5p,hsa-miR-6851-5p,hsa-miR-328-5p,hsa-miR-6816-5p,hsa-miR-4795-5p,hsa-miR-6769a-3p,hsa-miR-6754-3p,hsa-miR-6794-5p,hsa-miR-6083,hsa-miR-7854-3p,hsa-miR-3180-3p,hsa-miR-		GO:0001701,GO:0060038,GO:0010467,GO:0045944,GO:0006367,GO:0001893,GO:0055012		27	1118.68	0.0649858	0.0101792	NO	YES
P48443	RXRG NR2B3	58	NHR	325		P67809		Developmental,Respiratory,Eye,CNS,Endocrine,Other,Skin,Cardiovascular	GO:0010467,GO:0006367,GO:1901522,GO:0051289		14	504.159	0.0648534	0.0101792	NO	YES
P19793	RXRA NR2B1	58	NHR		RTK_NHR,TGF_NHR	B4DW78,P19793,P14921,Q6P3U7,P15976,P23769,Q92754,F1D8Q5,A8K725	hsa-miR-1976,hsa-miR-3940-3p,hsa-miR-4722-3p,hsa-miR-3692-3p,hsa-miR-4734,hsa-miR-6727-3p,hsa-miR-4724-3p,hsa-miR-4667-3p,hsa-miR-520a-5p,hsa-miR-6817-5p,hsa-miR-7702,hsa-miR-486-3p,hsa-miR-574-3p,hsa-miR-4258,hsa-miR-2681-5p,hsa-miR-488-5p,hsa-miR-3180-5		GO:0051384,GO:0007494,GO:0055012,GO:0051289,GO:0015721,GO:0019048,GO:0035357,GO:0001889,GO:0044281,GO:0032869,GO:0033280,GO:0044255,GO:0001701,GO:0000122,GO:0055010,GO:0048384,GO:0043065,GO:0010467,GO:0006367,GO:0033189,GO:0060687,GO:0060528,GO:0008285		46	15471.3	0.0665576	0.232208	NO	YES
P01112	HRAS HRAS1	59	RTK	192		A8K725,B4DW78,P14921	hsa-miR-139-5p,hsa-miR-615-3p,hsa-miR-663a,hsa-miR-181d-5p,hsa-let-7a-5p,hsa-let-7b-5p,hsa-miR-181a-5p,hsa-miR-143-3p	Alimentary,Developmental,Respiratory,Eye,CNS,Urinary,Endocrine,Musculoskeletal,Lymphatic and haematologic,Other,Female genitalia,Breast,Skin,Cardiovascular,Oral,Male gentialia	GO:0000186,GO:0007596,GO:0009887,GO:0097193,GO:0043406,GO:0010629,GO:2000630,GO:0043524,GO:0007165,GO:0007166,GO:0090303,GO:0007411,GO:0008543,GO:0007265,GO:0043547,GO:1900029,GO:0048169,GO:0000165,GO:0030335,GO:0035176,GO:0045740,GO:0002223,GO:0008284		4	2366.22	0.0659459	0.0100922	YES	NO
P01116	KRAS KRAS2 RASK2	59	RTK	0	TGF_RTK	A8K725,B4DW78,P14921,P23769	hsa-miR-548aq-3p,hsa-let-7g-5p,hsa-miR-642b-5p,hsa-miR-671-5p,hsa-miR-3606-3p,hsa-miR-152-3p,hsa-miR-4666b,hsa-miR-3916,hsa-miR-548ah-3p,hsa-miR-514a-5p,hsa-miR-96-5p,hsa-miR-4698,hsa-miR-548aj-3p,hsa-miR-30e-3p,hsa-miR-3192-5p,hsa-miR-16-5p,hsa-miR-619-5	Alimentary,Urinary,Skin,Respiratory,Eye,CNS,Developmental,Endocrine,Liver and gall bladder,Musculoskeletal,Cardiovascular,Lymphatic and haematologic,Other,Female genitalia,Breast,Periferial nervous system,Ear,Oral,Male gentialia	GO:0000186,GO:0051385,GO:0051384,GO:0019221,GO:0007596,GO:0030036,GO:0038002,GO:0043406,GO:0050900,GO:0010628,GO:0043524,GO:0035022,GO:0051146,GO:0007411,GO:0008543,GO:0008542,GO:0048169,GO:0000165,GO:0060441,GO:0002223,GO:0008284,GO:0008286,GO:0035176		8	7831.71	0.06594	0.116583	YES	NO
P01111	NRAS HRAS1	59	RTK			Q9UBT1,P67809,B4DW78,G4XH65,P14921,P03372,P01106,A8KAF4,A8K725	hsa-miR-2392,hsa-miR-1303,hsa-miR-2276-3p,hsa-miR-543,hsa-miR-3143,hsa-miR-2113,hsa-miR-642a-3p,hsa-miR-548b-3p,hsa-miR-4719,hsa-miR-7161-5p,hsa-let-7b-5p,hsa-miR-877-3p,hsa-miR-363-3p,hsa-miR-3190-3p,hsa-miR-214-3p,hsa-miR-25-3p,hsa-miR-520c-5p,hsa-miR-2		GO:0000186,GO:0008286,GO:0038095,GO:0045087,GO:0007596,GO:0000165,GO:0072600,GO:0050900,GO:0007173,GO:0048010,GO:0048011,GO:0007411,GO:0048642,GO:0007264,GO:0008543,GO:0007265,GO:0002223		2	85.668	0.0646415	0	YES	NO
P46734	MAP2K3 MEK3 MKK3 PRKMK3 SKK2	60	RTK	23	TGF_RTK,WNT/Wingless_RTK,JAK/STAT_RTK	A8K725,B4DW78,P15976,P14921,P23769	hsa-miR-21-5p,hsa-miR-124-3p,hsa-miR-20a-5p,hsa-miR-19b-3p,hsa-miR-19a-3p,hsa-miR-30a-5p,hsa-miR-218-5p,hsa-miR-214-3p	Alimentary,Urinary,Skin,Respiratory,Eye,CNS,Developmental,Endocrine,Liver and gall bladder,Musculoskeletal,Lymphatic and haematologic,Other,Female genitalia,Breast,Periferial nervous system,Cardiovascular,Oral,Male gentialia	GO:0000187,GO:0034138,GO:0034134,GO:0038123,GO:0042035,GO:0007165,GO:0038124,GO:0042981,GO:0023014,GO:0007346,GO:0060048,GO:0031098,GO:0002224,GO:0006954,GO:0045087,GO:0034162,GO:0035666,GO:0034146,GO:0051403,GO:0034166,GO:0045893,GO:0034142,GO:0002755		14	4980.99	0.0672238	0.0237515	NO	NO
P52564	MAP2K6 MEK6 MKK6 PRKMK6 SKK3	60	RTK		TGF_RTK,WNT/Wingless_RTK,JAK/STAT_RTK	P67809,B4DW78,P14921,Q16254,B7ZLG1,A8K725,Q9BZS1	hsa-miR-6804-5p,hsa-miR-6832-5p,hsa-miR-4775,hsa-miR-1178-5p,hsa-miR-1304-5p,hsa-miR-590-3p,hsa-miR-3166,hsa-miR-411-5p,hsa-miR-3149,hsa-miR-145-5p,hsa-miR-8055,hsa-miR-6769a-3p,hsa-miR-6834-5p,hsa-miR-1226-5p,hsa-miR-29b-3p,hsa-miR-6872-3p,hsa-miR-1324,h		GO:0000187,GO:0034138,GO:0022602,GO:0035666,GO:0042493,GO:0031098,GO:0038123,GO:0007165,GO:0038124,GO:0051149,GO:0042981,GO:0072709,GO:0051770,GO:0007346,GO:0060048,GO:0035872,GO:0043065,GO:0023014,GO:0034134,GO:0002224,GO:0045087,GO:0006915,GO:0007050		10	2100.28	0.0664006	0.00208805	NO	NO
Q9UM47	NOTCH3	61	Notch	0	WNT/Wingless_Notch	P67809,A0A0B4J1T2,P15976,F1D8N5,P10275,P23769	hsa-miR-150-5p,hsa-miR-484,hsa-miR-1-3p,hsa-miR-335-5p,hsa-miR-206,hsa-miR-512-5p	Alimentary,Urinary,Skin,Respiratory,Eye,CNS,Developmental,Endocrine,Liver and gall bladder,Musculoskeletal,Lymphatic and haematologic,Other,Female genitalia,Breast,Periferial nervous system,Cardiovascular,Oral,Male gentialia	GO:0007220,GO:0048663,GO:0072104,GO:0048661,GO:0045665,GO:0006355,GO:0010467,GO:0007219,GO:0030900,GO:0006367		8	502.402	0.0647387	0	NO	NO
Q04721	NOTCH2	61	Notch	52		Q9UBT1,A0A0B4J1T2,B4DW78,G4XH65,P14921,B7ZLG1,Q92731,F1D8N5,Q16254,F1D8N3,P03372,P10275,A8KAF4,Q7LCB3,Q0PTK2,A8K725,Q92754,Q9BZS1	hsa-miR-4274,hsa-miR-1237-3p,hsa-miR-543,hsa-miR-497-5p,hsa-miR-130b-5p,hsa-miR-1-3p,hsa-miR-6756-3p,hsa-miR-96-5p,hsa-miR-25-3p,hsa-miR-16-5p,hsa-miR-6794-3p,hsa-miR-15b-5p,hsa-miR-195-5p,hsa-miR-155-5p,hsa-miR-15a-5p,hsa-miR-4639-3p,hsa-miR-205-5p,hsa-m	Alimentary,Urinary,Respiratory,Eye,CNS,Developmental,Endocrine,Liver and gall bladder,Musculoskeletal,Cardiovascular,Lymphatic and haematologic,Other,Female genitalia,Breast,Skin,Ear,Oral,Male gentialia	GO:0046579,GO:0007275,GO:0007219,GO:0016049,GO:0001709,GO:0010467,GO:0043066,GO:0006367,GO:0061314,GO:0008285,GO:0009887,GO:0006915,GO:0007050,GO:0030522,GO:0019827,GO:0007220,GO:0007399,GO:0006355,GO:0003184,GO:0046849,GO:0060413,GO:0030097	610205	12	248.931	0.0639692	0.00643814	YES	NO
P46531	NOTCH1 TAN1	61	Notch,WNT/Wingless	570	RTK_WNT/Wingless,NHR_Notch,WNT/Wingless_Notch,NHR_WNT/Wingless,Notch_WNT/Wingless,TGF_Notch,TGF_WNT/Wingless,RTK_Notch	B4DW78,P14921,P15976,A0A024R4C3,P23769,A8K725,O15350,A0A0C4DFW9	hsa-miR-139-5p,hsa-miR-4793-5p,hsa-miR-30a-5p,hsa-miR-10b-5p,hsa-miR-6761-3p,hsa-miR-30c-5p,hsa-miR-211-5p,hsa-miR-129-5p,hsa-miR-24-3p,hsa-miR-34c-5p,hsa-miR-5088-3p,hsa-miR-5006-3p,hsa-miR-204-5p,hsa-miR-623,hsa-miR-4755-5p,hsa-miR-30b-5p,hsa-miR-519d-5	Alimentary,Urinary,Respiratory,Eye,CNS,Developmental,Endocrine,Liver and gall bladder,Musculoskeletal,Lymphatic and haematologic,Other,Female genitalia,Breast,Skin,Cardiovascular,Male gentialia	GO:2000737,GO:0021515,GO:0048103,GO:0061384,GO:0003344,GO:0045603,GO:0007219,GO:0003157,GO:0007368,GO:0010467,GO:0045662,GO:0045668,GO:0060528,GO:0030216,GO:0031100,GO:0031960,GO:0060253,GO:0007283,GO:0060317,GO:0030514,GO:0030513,GO:0031069,GO:2001027	616028	34	13520.1	0.0687259	0.1245	YES	NO
Q14814	MEF2D	62	RTK	0		A0A0B4J1T2,B4DW78,P14921,B7ZLG1,Q92731,F1D8N5,F1D8N3,P15976,Q9GZV8,P10275,Q7LCB3,P23769,Q0PTK2,A8K725,Q92754,Q9BZS1	hsa-miR-328-5p,hsa-miR-4685-3p,hsa-miR-210-3p,hsa-miR-6769b-5p,hsa-miR-6835-5p,hsa-miR-92b-3p,hsa-miR-524-5p,hsa-miR-575,hsa-miR-670-3p,hsa-miR-6885-5p,hsa-miR-877-5p,hsa-miR-8485,hsa-miR-4676-5p,hsa-miR-877-3p,hsa-miR-1236-3p,hsa-miR-654-5p,hsa-miR-99a-5	Alimentary,Urinary,Skin,Respiratory,Eye,CNS,Developmental,Endocrine,Liver and gall bladder,Musculoskeletal,Cardiovascular,Lymphatic and haematologic,Other,Female genitalia,Breast,Periferial nervous system,Ear,Male gentialia	GO:0007517,GO:0007399,GO:0001958,GO:0007512,GO:0006915,GO:0035914,GO:0045944,GO:0006351,GO:0002062,GO:0001649		1	0	0.0592137	0.0101792	NO	NO
Q06413	MEF2C	62	RTK	39	Notch_RTK,NHR_RTK,TGF_RTK,WNT/Wingless_RTK,JAK/STAT_RTK	P67809,A0A0B4J1T2,P15976,B7ZLG1,F1D8N5,P10275,P23769,Q9BZS1	hsa-miR-548aq-3p,hsa-miR-21-5p,hsa-miR-548am-3p,hsa-miR-26b-5p,hsa-miR-548j-3p,hsa-let-7c-5p,hsa-miR-548ae-3p,hsa-miR-548aj-3p,hsa-miR-4668-5p,hsa-miR-548ah-3p,hsa-miR-7844-5p,hsa-miR-92a-3p,hsa-let-7b-5p,hsa-miR-548x-3p,hsa-miR-223-3p	Alimentary,Urinary,Skin,Respiratory,Eye,CNS,Developmental,Endocrine,Liver and gall bladder,Musculoskeletal,Cardiovascular,Lymphatic and haematologic,Other,Female genitalia,Breast,Periferial nervous system,Ear,Oral,Male gentialia	GO:0030220,GO:0007611,GO:0043523,GO:0043524,GO:0030501,GO:0003151,GO:0014033,GO:0007517,GO:0009615,GO:0007519,GO:0060998,GO:0045666,GO:0045663,GO:0002062,GO:2000987,GO:0045669,GO:2000727,GO:0038123,GO:0034162,GO:0034166,GO:0007521,GO:0002931,GO:0043406	613443	6	58.75	0.06829	0.0101792	NO	NO
Q02078	MEF2A MEF2	62	RTK	39	TGF_RTK,WNT/Wingless_RTK	A0A0B4J1T2,B4DW78,P04198,P14921,B7ZLG1,F1D8N5,Q9GZV8,P10275,Q9H224,A8K725,Q9BZS1	hsa-miR-132-3p,hsa-miR-21-5p,hsa-miR-19b-3p,hsa-miR-1-3p,hsa-miR-155-5p,hsa-miR-335-5p,hsa-miR-30a-3p,hsa-miR-19a-3p	Alimentary,Developmental,Respiratory,Endocrine,Musculoskeletal,Lymphatic and haematologic,Other,Female genitalia,Breast,Periferial nervous system,Male gentialia,Cardiovascular	GO:0034138,GO:0034134,GO:0038123,GO:0038124,GO:0051149,GO:0007517,GO:0000002,GO:0000122,GO:0000165,GO:0006366,GO:0002224,GO:0048311,GO:0055005,GO:0061337,GO:0002755,GO:0045087,GO:0006915,GO:0071277,GO:0034162,GO:0035666,GO:0034146,GO:0051403,GO:0034166	608320	3	0	0.0654039	0.0101792	NO	NO
P28482	MAPK1 ERK2 PRKM1 PRKM2	63	TGF,RTK	0	NHR_RTK,Hedgehog_RTK,Notch_RTK,TGF_RTK,Notch_TGF,WNT/Wingless_RTK,WNT/Wingless_TGF,NHR_TGF,Hedgehog_TGF,RTK_TGF	A0A0B4J1T2,B4DW78,P14921,B7ZLG1,F1D8N5,P10275,A8K725,Q9BZS1	hsa-miR-548ah-5p,hsa-miR-2110,hsa-miR-3936,hsa-miR-130b-3p,hsa-miR-3653-5p,hsa-miR-3652,hsa-miR-4770,hsa-miR-4723-3p,hsa-miR-143-3p,hsa-miR-214-3p,hsa-miR-4301,hsa-miR-181b-2-3p,hsa-miR-6810-5p,hsa-miR-3183,hsa-miR-449b-3p,hsa-miR-196a-5p,hsa-miR-6873-3p,	Alimentary,Urinary,Respiratory,Eye,CNS,Developmental,Endocrine,Liver and gall bladder,Musculoskeletal,Cardiovascular,Lymphatic and haematologic,Other,Female genitalia,Breast,Skin,Ear,Oral,Male gentialia	GO:0000187,GO:0000186,GO:0018105,GO:0034138,GO:0018107,GO:0051493,GO:0072584,GO:0007596,GO:0007165,GO:0030335,GO:0060716,GO:0010800,GO:0006468,GO:0043627,GO:0038127,GO:0038124,GO:0007411,GO:0051090,GO:0008543,GO:0007049,GO:0002224,GO:0060440,GO:0009636		22	10868.6	0.0693313	0.00147903	NO	NO
P27361	MAPK3 ERK1 PRKM3	63	TGF,RTK,JAK/STAT	78	Hedgehog_JAK/STAT,NHR_RTK,NHR_JAK/STAT,Hedgehog_RTK,TGF_RTK,RTK_JAK/STAT,Notch_JAK/STAT,TGF_JAK/STAT,WNT/Wingless_RTK,Notch_TGF,WNT/Wingless_TGF,NHR_TGF,WNT/Wingless_JAK/STAT,Hedgehog_TGF,JAK/STAT_TGF,RTK_TGF,Notch_RTK,JAK/STAT_RTK		hsa-miR-483-5p,hsa-miR-320b,hsa-miR-34a-5p,hsa-miR-423-3p	Alimentary,Urinary,Skin,Respiratory,Eye,CNS,Developmental,Endocrine,Liver and gall bladder,Musculoskeletal,Lymphatic and haematologic,Other,Female genitalia,Breast,Periferial nervous system,Cardiovascular,Oral,Male gentialia	GO:0000187,GO:0000186,GO:0018105,GO:0019221,GO:0035066,GO:0035666,GO:0034138,GO:0016310,GO:0072584,GO:0007596,GO:0006468,GO:0000189,GO:0030509,GO:0070498,GO:0007411,GO:0051090,GO:0008543,GO:0007049,GO:0031281,GO:0033129,GO:0006361,GO:0009636,GO:0038083		32	14351	0.0704999	0.121542	NO	NO
O43323	DHH	64	Hedgehog	60		A8K725,B4DW78,P15976,P14921,P23769	hsa-miR-335-5p	Alimentary,Male gentialia,Other,CNS,Periferial nervous system	GO:0032355,GO:0042552,GO:0033327,GO:0030238,GO:0050810,GO:0007286,GO:0007267	233421	3	132.5	0.0587574	0.00852619	NO	NO
Q14623	IHH	64	Hedgehog	60			hsa-miR-378j,hsa-miR-3150b-3p,hsa-miR-431-5p,hsa-miR-4782-5p,hsa-miR-4433b-3p,hsa-miR-3191-5p,hsa-miR-6764-3p,hsa-miR-330-5p,hsa-miR-4764-5p,hsa-miR-593-3p,hsa-miR-5706,hsa-miR-1224-5p,hsa-miR-326,hsa-miR-526b-5p,hsa-miR-6824-3p,hsa-miR-6858-5p,hsa-miR-46	Alimentary,Urinary,Eye,Developmental,Liver and gall bladder,Lymphatic and haematologic,Other,Female genitalia,Male gentialia	GO:0033088,GO:0033089,GO:0035264,GO:0046639,GO:0046638,GO:0031016,GO:0048469,GO:0001501,GO:0060323,GO:0032967,GO:0060220,GO:0045880,GO:0003382,GO:0060135,GO:0001649,GO:0032332,GO:0032355,GO:0001701,GO:0009968,GO:0001708,GO:0001569,GO:0030704,GO:0001947	112501	2	0	0.058748	0.00852619	NO	NO
Q15465	SHH	64	Hedgehog	49	WNT/Wingless_Hedgehog	Q9UBT1,B4DW78,G4XH65,P14921,P03372,Q9GZV8,A8KAF4,P23769,A8K725	hsa-miR-6887-3p,hsa-miR-147a,hsa-miR-595,hsa-miR-1471,hsa-miR-297,hsa-miR-324-3p,hsa-miR-6882-3p,hsa-miR-567,hsa-miR-548t-5p,hsa-miR-4313,hsa-miR-335-5p,hsa-miR-4781-3p,hsa-miR-6867-5p,hsa-miR-223-5p,hsa-miR-548az-5p,hsa-miR-7108-3p,hsa-miR-1913,hsa-miR-6	CNS	GO:0042130,GO:0033089,GO:0046639,GO:0032435,GO:0007596,GO:0048468,GO:0030900,GO:0001755,GO:0072001,GO:0060916,GO:0046638,GO:1900175,GO:0030850,GO:0060523,GO:0042127,GO:0021522,GO:2000729,GO:0090370,GO:0030162,GO:0048754,GO:0060664,GO:0030324,GO:0031069		13	2642.57	0.0591133	0.00852619	NO	NO
P22681	CBL CBL2 RNF55	65	RTK	39	JAK/STAT_RTK	P67809,B4DW78,P14921,B7ZLG1,P23769,A8K725,Q9BZS1	hsa-miR-188-3p,hsa-miR-1224-3p,hsa-miR-150-5p,hsa-miR-218-5p,hsa-miR-1273d,hsa-miR-6859-3p,hsa-let-7c-5p,hsa-miR-155-5p,hsa-miR-6846-3p,hsa-miR-7973,hsa-miR-4685-3p,hsa-miR-17-5p,hsa-miR-1306-5p,hsa-miR-98-5p,hsa-miR-4287	Alimentary,Respiratory,Musculoskeletal,Lymphatic and haematologic,Other,Breast,Male gentialia	GO:0006355,GO:0042059,GO:0016567,GO:0043066,GO:0007173,GO:0014068,GO:0007166,GO:0048260,GO:0008543,GO:0007179	613563	9	5304.92	0.0665697	0.0196624	YES	NO
Q13191	CBLB RNF56 Nbla00127	65				Q9UBT1,A0A0B4J1T2,B4DW78,P55317,G4XH65,P14921,B7ZLG1,F1D8N5,P67809,P15976,P03372,P10275,A8KAF4,P23769,A8K725,P23771,Q9BZS1	hsa-miR-2115-5p,hsa-miR-4635,hsa-miR-4768-5p,hsa-miR-3977,hsa-miR-516a-3p,hsa-miR-3150b-3p,hsa-miR-7162-5p,hsa-miR-765,hsa-miR-4762-5p,hsa-miR-151a-5p,hsa-miR-6817-3p,hsa-miR-6873-3p,hsa-miR-6885-3p,hsa-miR-6833-3p,hsa-miR-942-5p,hsa-miR-4784,hsa-miR-516b	Alimentary,Urinary,Skin,Respiratory,Eye,CNS,Developmental,Endocrine,Liver and gall bladder,Musculoskeletal,Lymphatic and haematologic,Other,Female genitalia,Breast,Periferial nervous system,Cardiovascular,Oral,Male gentialia	GO:0006607,GO:0042110,GO:0050860,GO:0045732,GO:0007165,GO:0007166,GO:0006955,GO:0046642,GO:0035556,GO:0002669						YES	NO
P15056	BRAF BRAF1 RAFB1	66	RTK	0	Hedgehog_RTK	B4DW78,P14921,Q9GZV8,B7ZLG1,P23769,A8K725,Q9BZS1	hsa-miR-378a-5p,hsa-miR-744-5p,hsa-miR-145-5p,hsa-miR-143-3p,hsa-miR-191-5p	Alimentary,Developmental,Respiratory,CNS,Endocrine,Liver and gall bladder,Lymphatic and haematologic,Other,Male gentialia	GO:0000186,GO:0033138,GO:0006468,GO:0035019,GO:0060323,GO:0035690,GO:0043524,GO:0008543,GO:0008542,GO:1900026,GO:0051496,GO:0015758,GO:0043368,GO:0043066,GO:0048680,GO:0043367,GO:0010764,GO:0042127,GO:0009887,GO:0051291,GO:0071277,GO:0051591,GO:2000352		6	1661.53	0.0642951	0.0100922	YES	YES
P04049	RAF1 RAF	66	RTK	150	Hedgehog_RTK,TGF_RTK,WNT/Wingless_RTK,JAK/STAT_RTK	A0A0B4J1T2,B4DW78,P14921,F1D8N5,P10275,P23769,A8K725	hsa-miR-125b-5p,hsa-miR-8082,hsa-miR-497-5p,hsa-miR-4799-5p,hsa-miR-520f-5p,hsa-miR-6085,hsa-miR-16-5p,hsa-miR-7-5p,hsa-miR-195-5p,hsa-miR-3134,hsa-miR-6743-5p,hsa-miR-19a-3p,hsa-miR-3690,hsa-miR-4534,hsa-miR-3682-5p,hsa-miR-6813-5p,hsa-miR-486-3p,hsa-miR	Alimentary,Urinary,Skin,Respiratory,Eye,CNS,Developmental,Endocrine,Liver and gall bladder,Musculoskeletal,Cardiovascular,Lymphatic and haematologic,Other,Female genitalia,Breast,Periferial nervous system,Ear,Oral,Male gentialia	GO:1902042,GO:0000186,GO:0033138,GO:0035773,GO:0007596,GO:0006468,GO:0035019,GO:0007165,GO:0035023,GO:0007411,GO:0001666,GO:0008543,GO:0035994,GO:0042981,GO:0000165,GO:0043066,GO:0071550,GO:2000145,GO:0002223,GO:0008285,GO:0008286,GO:0031333,GO:0008283		19	3760.22	0.0682327	0.00182704	YES	YES
P23769	GATA2	67				P67809,Q9GZV8,P15976,P23769	hsa-miR-27a-3p,hsa-miR-26b-5p	Alimentary,Urinary,Respiratory,Eye,CNS,Developmental,Endocrine,Liver and gall bladder,Lymphatic and haematologic,Other,Female genitalia,Ear,Male gentialia	GO:0021902,GO:0043303,GO:0021533,GO:0035065,GO:0021514,GO:0007596,GO:0048469,GO:0001764,GO:0060100,GO:0021983,GO:2000977,GO:0050766,GO:0000122,GO:0033993,GO:0001709,GO:0045766,GO:0045746,GO:0035854,GO:0045666,GO:0021954,GO:0060872,GO:2000178,GO:0006909						YES	NO
P23771	GATA3	67	WNT/Wingless	39	NHR_WNT/Wingless,RTK_WNT/Wingless,TGF_WNT/Wingless	Q9UBT1,B4DW78,P55317,G4XH65,P14921,P03372,B7ZLG1,A8KAF4,A8K725,P23771,Q9BZS1	hsa-miR-132-3p,hsa-miR-92a-3p,hsa-miR-29b-3p,hsa-miR-10b-5p,hsa-miR-1-3p	Alimentary,Urinary,Respiratory,Eye,CNS,Developmental,Endocrine,Liver and gall bladder,Cardiovascular,Lymphatic and haematologic,Other,Female genitalia,Breast,Skin,Ear,Oral,Male gentialia	GO:0048589,GO:0007596,GO:0048469,GO:0008584,GO:0043523,GO:0042035,GO:0007165,GO:0051569,GO:0051897,GO:0050728,GO:0045786,GO:2000734,GO:0009615,GO:0001823,GO:0001822,GO:0060017,GO:0072179,GO:0030218,GO:0010975,GO:0003215,GO:0045087,GO:0003281,GO:0035162	146255	1	0	0.0669716	0.0101792	YES	NO
P35222	CTNNB1 CTNNB OK/SW-cl.35 PRO2286	68	TGF,WNT/Wingless	729	RTK_WNT/Wingless,NHR_WNT/Wingless,Notch_TGF,WNT/Wingless_TGF,NHR_TGF,Hedgehog_WNT/Wingless,Hedgehog_TGF,Notch_WNT/Wingless,RTK_TGF,TGF_WNT/Wingless	A0A0B4J1T2,B4DW78,P14921,B7ZLG1,P40763,F1D8N5,Q16254,P10275,P23769,A8K725,Q9BZS1	hsa-miR-520g-3p,hsa-miR-3973,hsa-miR-891a-3p,hsa-miR-2113,hsa-miR-8062,hsa-miR-7108-5p,hsa-miR-30a-5p,hsa-miR-875-5p,hsa-miR-3591-5p,hsa-miR-214-3p,hsa-miR-3688-5p,hsa-miR-744-5p,hsa-miR-1826,hsa-miR-607,hsa-miR-331-3p,hsa-miR-5010-3p,hsa-miR-34c-3p,hsa-m	Alimentary,Urinary,Respiratory,Eye,CNS,Developmental,Endocrine,Liver and gall bladder,Musculoskeletal,Cardiovascular,Lymphatic and haematologic,Other,Female genitalia,Breast,Skin,Ear,Oral,Male gentialia	GO:2001234,GO:0048469,GO:0007160,GO:0060492,GO:0072053,GO:0072054,GO:0043065,GO:0060916,GO:0071681,GO:0061154,GO:0032331,GO:0045669,GO:0033234,GO:0061549,GO:0042129,GO:0031069,GO:0019827,GO:0016055,GO:0042692,GO:2000008,GO:0048715,GO:0006921,GO:0090263		33	31988.1	0.0685329	0.115104	YES	NO
P14923	JUP CTNNG DP3	68				P67809,Q9GZV8,P23769,Q92754	hsa-miR-124-3p,hsa-miR-615-3p,hsa-miR-1-3p,hsa-miR-155-5p,hsa-miR-30a-5p,hsa-miR-335-5p,hsa-miR-30c-5p	Alimentary,Urinary,Skin,Respiratory,Eye,CNS,Developmental,Endocrine,Liver and gall bladder,Musculoskeletal,Lymphatic and haematologic,Other,Female genitalia,Breast,Periferial nervous system,Cardiovascular,Oral,Male gentialia	GO:0016337,GO:0034333,GO:0034332,GO:0090002,GO:0071681,GO:0050982,GO:0090263,GO:0016477,GO:0043588,GO:0071603,GO:0042127,GO:0051091,GO:0042659,GO:0045216,GO:0002159,GO:0042307,GO:0048010,GO:0034329,GO:0086073,GO:0007016,GO:0086091,GO:0098911	611529					NO	NO
Q13153	PAK1	69	RTK	0	Hedgehog_RTK,TGF_RTK,JAK/STAT_RTK	P67809,A0A0B4J1T2,B4DW78,P14921,B7ZLG1,F1D8N5,Q16254,P10275,P23769,A8K725,Q9BZS1	hsa-miR-7-5p,hsa-miR-3133,hsa-miR-221-3p,hsa-miR-26b-5p,hsa-miR-524-5p,hsa-miR-377-3p,hsa-miR-423-5p,hsa-miR-548c-3p,hsa-miR-320a,hsa-miR-216a-5p,hsa-let-7a-5p,hsa-let-7b-5p,hsa-miR-520d-5p,hsa-miR-122-5p,hsa-miR-4744	Alimentary,Urinary,Respiratory,Eye,CNS,Developmental,Endocrine,Liver and gall bladder,Musculoskeletal,Lymphatic and haematologic,Other,Female genitalia,Breast,Skin,Cardiovascular,Oral,Male gentialia	GO:0048010,GO:0033138,GO:0060244,GO:0032147,GO:0048754,GO:0007411,GO:0043507,GO:0042981,GO:0046777,GO:0007346,GO:0031532,GO:0051496,GO:0006887,GO:0031098,GO:0050852,GO:0016477,GO:0031295,GO:0002223,GO:0006468,GO:0045087,GO:0006915,GO:0033148,GO:0042060		10	5182.56	0.0680108	0.0496781	NO	NO
Q13177	PAK2	69	RTK	36	TGF_RTK,JAK/STAT_RTK	Q9UBT1,A0A0B4J1T2,B4DW78,P55317,G4XH65,P14921,F1D8N5,P03372,P10275,A8KAF4,P23769,Q92754,A8K725,P23771	hsa-miR-8084,hsa-miR-345-3p,hsa-miR-302c-3p,hsa-miR-4786-5p,hsa-miR-548e-5p,hsa-miR-497-5p,hsa-miR-302a-3p,hsa-miR-4799-5p,hsa-miR-520f-5p,hsa-miR-8063,hsa-miR-302d-3p,hsa-miR-3163,hsa-miR-6502-3p,hsa-miR-519b-3p,hsa-miR-1253,hsa-miR-6502-5p,hsa-miR-218-5	Alimentary,Urinary,Skin,Respiratory,Eye,CNS,Developmental,Endocrine,Liver and gall bladder,Musculoskeletal,Cardiovascular,Lymphatic and haematologic,Other,Female genitalia,Breast,Periferial nervous system,Ear,Oral,Male gentialia	GO:0018105,GO:0006921,GO:0016310,GO:2001238,GO:0032147,GO:0030036,GO:0007165,GO:0048010,GO:0007411,GO:0042981,GO:0046777,GO:0023014,GO:0043408,GO:0007346,GO:0040008,GO:0031098,GO:0050852,GO:0043066,GO:0061098,GO:0016477,GO:0031295,GO:0002223,GO:0006468		5	10672.6	0.0674095	0.0350618	NO	NO
O75914	PAK3 OPHN3	69					hsa-miR-582-5p,hsa-miR-3613-3p,hsa-miR-150-5p,hsa-miR-8063,hsa-miR-6832-5p,hsa-miR-4684-5p,hsa-miR-4762-5p,hsa-miR-6890-5p,hsa-miR-4698,hsa-miR-3183,hsa-miR-6744-3p,hsa-miR-2116-3p,hsa-miR-2278,hsa-miR-193b-5p,hsa-miR-6769b-3p,hsa-miR-3149,hsa-miR-6758-3p	Developmental,Respiratory,Eye,CNS,Endocrine,Liver and gall bladder,Other	GO:0000187,GO:0050808,GO:0061003,GO:0016358,GO:0030036,GO:0043525,GO:0048010,GO:0007411,GO:0042981,GO:0007346,GO:0030833,GO:0000165,GO:0031098,GO:2000573,GO:0060997,GO:0031295,GO:0002223,GO:0050852,GO:0045087,GO:0007409,GO:0007266,GO:0048013,GO:0007264	300558					NO	NO
Q01344	IL5RA IL5R	70	JAK/STAT	0		P67809,P15976	hsa-miR-539-3p,hsa-miR-8485,hsa-miR-7110-3p,hsa-miR-6090,hsa-miR-6809-3p,hsa-miR-31-5p,hsa-miR-6827-5p,hsa-miR-4300,hsa-miR-6726-5p,hsa-miR-6873-3p,hsa-miR-603,hsa-miR-6817-3p,hsa-miR-505-5p,hsa-miR-4768-5p,hsa-miR-3941,hsa-miR-6833-3p,hsa-miR-6871-5p,hsa	Alimentary,Respiratory,Male gentialia	GO:0038043,GO:0032674,GO:0007165,GO:0002437,GO:0008283		3	263	0.065328	0.00852619	NO	NO
Q8WU20	FRS2	71	RTK	52	JAK/STAT_RTK	A0A0B4J1T2,B4DW78,P14921,B7ZLG1,F1D8N5,Q9GZV8,P10275,P23769,Q92754,A8K725,Q9BZS1	hsa-miR-302a-5p,hsa-miR-1285-5p,hsa-miR-548e-5p,hsa-miR-30a-5p,hsa-miR-429,hsa-miR-203b-3p,hsa-miR-21-5p,hsa-miR-1-3p,hsa-miR-4653-3p,hsa-miR-4661-5p,hsa-miR-96-5p,hsa-miR-200c-3p,hsa-miR-9-3p,hsa-miR-30c-5p,hsa-miR-590-5p,hsa-miR-19a-3p,hsa-miR-6835-3p,h	Other,Musculoskeletal,CNS,Skin	GO:0000187,GO:0000186,GO:0003281,GO:0046619,GO:0001702,GO:0042981,GO:0060527,GO:0008543,GO:0007186,GO:0007185,GO:0008286,GO:0045087,GO:0070307,GO:0008595,GO:0007173,GO:0048011,GO:0007405,GO:0048015,GO:0038095,GO:0050678,GO:0030900,GO:0001759,GO:0070372		6	544.645	0.0659578	0.00835218	NO	NO
O43559	FRS3	71				A8K725,B4DW78,P14921,P23769	hsa-miR-26b-5p	Alimentary,Respiratory,Eye,CNS,Musculoskeletal,Lymphatic and haematologic,Other,Male gentialia	GO:0008543,GO:0007165						NO	NO
Q9HCE7	SMURF1 KIAA1625	72	TGF	0	WNT/Wingless_TGF,RTK_TGF,NHR_TGF	P67809,B4DW78,P55317,P14921,P15976,Q9GZV8,P23769,Q92754,A8K725,P23771	hsa-miR-15b-5p,hsa-miR-195-5p,hsa-miR-497-5p,hsa-miR-15a-5p,hsa-miR-424-5p,hsa-miR-17-5p,hsa-miR-16-5p	Alimentary,Urinary,Respiratory,Eye,CNS,Developmental,Endocrine,Liver and gall bladder,Musculoskeletal,Cardiovascular,Lymphatic and haematologic,Other,Female genitalia,Breast,Skin,Ear,Male gentialia	GO:0030579,GO:0030279,GO:0032801,GO:0007398,GO:0006611,GO:0043161,GO:0072661,GO:0030154,GO:0034394,GO:2000060,GO:0000209,GO:0098779,GO:0030509,GO:0002230,GO:0042787,GO:0007179,GO:0016567,GO:1903861,GO:0030514,GO:0030512,GO:0071211		9	2161.88	0.068341	0.0255786	NO	NO
Q9HAU4	SMURF2	72	TGF,WNT/Wingless	39	WNT/Wingless_TGF,RTK_TGF,RTK_WNT/Wingless,TGF_WNT/Wingless	A0A0B4J1T2,B4DW78,P14921,F1D8N5,Q16254,P15976,P10275,P23769,A8K725	hsa-miR-203a-3p,hsa-miR-3934-5p,hsa-miR-382-5p,hsa-miR-431-5p,hsa-miR-3653-5p,hsa-miR-16-5p,hsa-miR-4495,hsa-miR-665,hsa-miR-764,hsa-miR-93-3p,hsa-miR-4635,hsa-miR-4454,hsa-miR-122-5p,hsa-miR-7107-5p,hsa-miR-3667-5p,hsa-miR-511-5p,hsa-miR-1224-3p,hsa-miR-	Alimentary,Urinary,Respiratory,Eye,CNS,Developmental,Endocrine,Liver and gall bladder,Musculoskeletal,Lymphatic and haematologic,Other,Female genitalia,Breast,Skin,Cardiovascular,Oral,Male gentialia	GO:0030579,GO:0000122,GO:0090263,GO:0017015,GO:0030509,GO:0010467,GO:0006511,GO:0045892,GO:0006351,GO:0006367,GO:1901165,GO:0042787,GO:0030512,GO:0007179		6	2415.29	0.0669594	0.0101792	NO	NO
O43541	SMAD6 MADH6	73	TGF,RTK	0	NHR_RTK,TGF_RTK,WNT/Wingless_RTK,WNT/Wingless_TGF,NHR_TGF,RTK_TGF	A0A0B4J1T2,B4DW78,P14921,Q9GZV8,F1D8N5,P15976,P10275,P23769,Q92754,A8K725	hsa-miR-6832-3p,hsa-miR-670-3p,hsa-miR-4287,hsa-miR-4685-3p,hsa-miR-6820-3p,hsa-miR-4691-5p,hsa-miR-26b-5p,hsa-miR-204-5p,hsa-miR-519d-3p,hsa-miR-8066,hsa-miR-92a-3p,hsa-miR-3124-3p,hsa-miR-93-5p,hsa-miR-4501,hsa-miR-1238-3p,hsa-miR-211-5p,hsa-miR-520h,hs	Alimentary,Urinary,Respiratory,Eye,CNS,Developmental,Endocrine,Liver and gall bladder,Musculoskeletal,Lymphatic and haematologic,Other,Female genitalia,Breast,Skin,Cardiovascular,Male gentialia	GO:0008285,GO:0031589,GO:0060394,GO:0001657,GO:0034616,GO:0030509,GO:0043066,GO:0007352,GO:0006351,GO:0006955,GO:0043627,GO:0045444,GO:0035556,GO:0030514,GO:0010991,GO:0030512,GO:0007179	614823	11	1109.02	0.0684112	0.0203584	NO	NO
O15105	SMAD7 MADH7 MADH8	73	TGF,RTK	97	NHR_RTK,Notch_RTK,TGF_RTK,Notch_TGF,WNT/Wingless_RTK,WNT/Wingless_TGF,NHR_TGF,RTK_TGF	A0A0B4J1T2,B4DW78,P55317,P14921,A0A024R274,F1D8N5,P12755,B7ZLG1,P01106,Q13485,P10275,A0A024R5Z3,P23769,A8K725,P23771,Q9BZS1,P12757,P84022,Q9P0T0	hsa-miR-520g-3p,hsa-miR-3973,hsa-miR-545-3p,hsa-miR-376a-3p,hsa-miR-15a-5p,hsa-miR-100-5p,hsa-miR-4795-5p,hsa-miR-25-3p,hsa-miR-216a-5p,hsa-miR-16-5p,hsa-miR-497-5p,hsa-miR-15b-5p,hsa-miR-374b-3p,hsa-miR-195-5p,hsa-miR-663b,hsa-miR-217,hsa-miR-26b-5p,hsa-	Alimentary,Urinary,Respiratory,Eye,CNS,Developmental,Endocrine,Musculoskeletal,Lymphatic and haematologic,Other,Female genitalia,Breast,Male gentialia,Cardiovascular	GO:0032436,GO:0032925,GO:0055010,GO:0034333,GO:0033137,GO:0010801,GO:0050821,GO:0030509,GO:0035556,GO:0034629,GO:0010944,GO:0022409,GO:0000122,GO:0060389,GO:0043433,GO:0010467,GO:0031398,GO:0031397,GO:0030336,GO:0006367,GO:0017015,GO:0055117,GO:0060373	612229	26	28324.7	0.0690957	0.0588133	NO	NO
P29279	CTGF CCN2 HCS24 IGFBP8	74				A0A0B4J1T2,P55317,A0A087X0W8,F1D8N5,Q04206,P10275,P23771	hsa-miR-18a-5p,hsa-miR-577,hsa-miR-18b-5p,hsa-miR-195-3p,hsa-miR-8485,hsa-miR-493-5p,hsa-miR-5011-5p,hsa-miR-26a-5p,hsa-miR-205-5p,hsa-miR-603,hsa-miR-4699-3p,hsa-miR-190a-3p,hsa-miR-16-2-3p,hsa-miR-3941,hsa-miR-4789-5p,hsa-miR-133b,hsa-miR-145-5p,hsa-miR		GO:0070318,GO:0051385,GO:0030324,GO:0050867,GO:0030154,GO:0001894,GO:0070278,GO:0007160,GO:0007155,GO:0001502,GO:0001503,GO:0010628,GO:0007165,GO:0035556,GO:0001525,GO:0008543,GO:0043434,GO:0043200,GO:0032355,GO:0008544,GO:0051496,GO:0009611,GO:0032330						NO	NO
P48745	NOV CCN3 IGFBP9 NOVH	74	Notch	64	WNT/Wingless_Notch	P67809,A0A087X1Q1,K7PPA8,H2EHT1,A0A087WT22,P04637,Q53GA5,A0A087WXZ1		Alimentary,Urinary,Skin,Respiratory,Eye,CNS,Developmental,Endocrine,Liver and gall bladder,Musculoskeletal,Cardiovascular,Lymphatic and haematologic,Other,Female genitalia,Breast,Periferial nervous system,Ear,Male gentialia	GO:0060548,GO:0007267,GO:0001558,GO:0007165,GO:0007155,GO:0010468		1	0	0.0643743	0.00852619	NO	NO
P36897	TGFBR1 ALK5 SKR4	75	TGF,RTK		NHR_RTK,TGF_RTK,WNT/Wingless_RTK,WNT/Wingless_TGF,NHR_TGF,RTK_TGF	A0A0B4J1T2,B4DW78,P14921,F1D8N5,Q16254,P15976,P10275,P23769,A8K725	hsa-let-7g-5p,hsa-miR-8083,hsa-miR-8063,hsa-miR-216a-3p,hsa-miR-6888-3p,hsa-miR-6831-5p,hsa-miR-130a-3p,hsa-miR-379-5p,hsa-miR-1343-3p,hsa-miR-3153,hsa-miR-4643,hsa-miR-6887-3p,hsa-miR-204-3p,hsa-miR-204-5p,hsa-miR-6795-3p,hsa-miR-142-3p,hsa-miR-3927-3p,h		GO:0000186,GO:2001237,GO:0032924,GO:0042118,GO:0018107,GO:0030307,GO:0048705,GO:0008584,GO:0008284,GO:0001501,GO:0018105,GO:0007165,GO:0002088,GO:0035556,GO:0001525,GO:0051897,GO:0008354,GO:0043542,GO:0001701,GO:0001938,GO:0048844,GO:0001824,GO:0001822	132801	22	19540	0.0699943	0.092918	NO	NO
P36896	ACVR1B ACVRLK4 ALK4	75	TGF	171	WNT/Wingless_TGF,RTK_TGF,NHR_TGF	B4DW78,P14921,Q9GZV8,P15976,B7ZLG1,P23769,A8K725,Q9BZS1	hsa-miR-548ah-5p,hsa-miR-541-5p,hsa-miR-4756-5p,hsa-miR-197-3p,hsa-miR-603,hsa-miR-210-3p,hsa-miR-6754-5p,hsa-miR-5689,hsa-miR-3680-3p,hsa-miR-6501-3p,hsa-miR-6764-5p,hsa-miR-518b,hsa-miR-371b-5p,hsa-miR-153-3p,hsa-miR-4726-3p,hsa-miR-4779,hsa-miR-4479,hs	Alimentary,Urinary,Respiratory,Eye,CNS,Developmental,Endocrine,Liver and gall bladder,Musculoskeletal,Lymphatic and haematologic,Other,Female genitalia,Breast,Skin,Cardiovascular,Oral,Male gentialia	GO:0018107,GO:0006468,GO:0001701,GO:0046545,GO:0030308,GO:0032927,GO:0001942,GO:0045648,GO:0000082,GO:0097191,GO:0007165,GO:0006355,GO:0010629,GO:0045944,GO:0038092,GO:1901165,GO:0032924,GO:0010862,GO:0007178,GO:0046777,GO:0007417		4	1513.58	0.0674406	0.0711676	NO	NO
Q8NER5	ACVR1C ALK7	75	TGF	0	WNT/Wingless_TGF,RTK_TGF,NHR_TGF	B7ZLG1,Q9BZS1,Q9GZV8	hsa-miR-147a,hsa-miR-22-3p,hsa-miR-3682-5p,hsa-miR-376a-3p,hsa-miR-6837-3p,hsa-miR-8063,hsa-miR-376a-5p,hsa-miR-6794-3p,hsa-miR-4699-3p,hsa-miR-323a-3p,hsa-miR-676-5p,hsa-miR-376c-3p,hsa-miR-4698,hsa-miR-412-3p,hsa-miR-122-5p,hsa-miR-376b-3p,hsa-miR-4639-	Alimentary,Other,CNS,Skin	GO:0006468,GO:0038092,GO:0030154,GO:0009749,GO:0032868,GO:0002021,GO:0030262,GO:0046676,GO:0019915,GO:1901164,GO:0043280,GO:1901383		3	577.153	0.0674033	0	NO	NO
