# Supplementary material for: Identification of critical paralog groups with indispensable roles in the regulation of signaling flow
Source: Sci Rep. 2016 Dec 6;6:38588. doi: 10.1038/srep38588 (PMC5138592; doi:10.1038/srep38588)
Supplement: Supplementary Table 3 [file srep38588-s3.xls]

## Sheet: Suppl table 3
Dezso Modos, David Fazekas, Johanne Brooks, Eszter Ari, Tibor Vellai, Peter Csermely, Tamas Korcsmaros, Katalin Lenti: Identification of critical paralog groups with indispensable roles in the regulation of signalling flow
Supplementary table 3: Enriched molecular functions within critical paralogs
GO ID	Definition	Occurence in Critical paralogs	Occurence in Background	P	Adjusted p (BH correction)	Type of molecular function
Gene ontology ID	Gene ontology term deffinition	How many times does the GO term occur in the given data?		Hypergeometric test p value	Adjusted P value with Benjamini Hochberg correction	Wider molecular function
GO:0003700	transcription factor activity, sequence-specific DNA binding	56	99	4.91351e-12	8.95487e-10	Transcription
GO:0005132	Type I interferon receptor binding	15	15	3.73104e-10	6.95653e-07	Pathway specific
GO:0000977	RNA polymerase II regulatory region sequence-specific DNA binding	21	27	4.05827e-09	4.48728e-06	Transcription
GO:0043565	sequence-specific DNA binding	27	50	2.74729e-06	0.00256116	Transcription
GO:0005509	calcium ion binding	14	25	0.000274567	0.0103042	Metal binding
GO:0070411	I-SMAD binding	8	9	4.83295e-05	0.0450533	Pathway specific
